# Supplementary material for: A Random Forest Model for Peptide Classification Based on Virtual Docking Data
Source: Int J Mol Sci. 2023 Jul 13;24(14):11409. doi: 10.3390/ijms241411409 (PMC10380188; doi:10.3390/ijms241411409)
Supplement: Supplementary file 1 [file ijms-24-11409-s001.zip › Supplementary Table S1.xlsx]

## Sheet: Supplementary Table S1 
Supplementary Table S1. Details of the peptide-related data used for model construction.
N.O.	DPL_ID	Sequence	Receptor	KD value	Class	INTER	INTER.ROT	INTER.VDW	INTER.NORM	INTRA	INTRA.DIHEDRAL	INTRA.DIHEDRAL0	INTRA.POLAR	INTRA.VDW	INTRA.VDW0	INTRA.NORM	HEAVY	NORM
1	DPL_1069	YVRHGH	Aβ42	3.71e-05	A	3.99017	39	-40.4098	0.0725485	-16.8267	-14.3184	47.4347	-2.33537	-0.986428	-10.334	-0.30594	55	-0.233392
2	DPL_1069	YVRHGH	Aβ42	3.71e-05	A	1.01622	39	-43.3838	0.0184767	-13.3908	-14.7492	47.4347	-1.70795	0.531649	-10.334	-0.243469	55	-0.224993
3	DPL_1069	YVRHGH	Aβ42	3.71e-05	A	3.62958	39	-40.7704	0.0659924	-15.5397	-16.0878	47.4347	-1.58608	-1.52993	-10.334	-0.282539	55	-0.216547
4	DPL_1069	YVRHGH	Aβ42	3.71e-05	A	3.30908	39	-41.0909	0.0601651	-14.372	-13.4627	47.4347	-1.77652	-0.859649	-10.334	-0.261309	55	-0.201144
5	DPL_1069	YVRHGH	Aβ42	3.71e-05	A	8.90213	39	-35.4979	0.161857	-19.3948	-13.4507	47.4347	-2.33749	-3.99663	-10.334	-0.352633	55	-0.190776
6	DPL_1069	YVRHGH	Aβ42	3.71e-05	A	8.81943	39	-35.5806	0.160353	-19.087	-9.09405	47.4347	-2.81721	-4.22064	-10.334	-0.347037	55	-0.186684
7	DPL_1069	YVRHGH	Aβ42	3.71e-05	A	10.8362	39	-33.5638	0.197021	-21.0671	-21.1153	47.4347	-1.50018	-4.66801	-10.334	-0.383038	55	-0.186017
8	DPL_1069	YVRHGH	Aβ42	3.71e-05	A	2.9255	39	-41.4745	0.053191	-12.1381	0.986441	47.4347	-2.44548	-3.5758	-10.334	-0.220692	55	-0.167501
9	DPL_1069	YVRHGH	Aβ42	3.71e-05	A	17.0427	39	-27.3573	0.309867	-25.526	-16.1283	47.4347	-3.81367	-4.5527	-10.334	-0.464108	55	-0.154242
10	DPL_1069	YVRHGH	Aβ42	3.71e-05	A	19.3862	39	-25.0138	0.352477	-27.7223	-14.8143	47.4347	-4.1257	-5.99292	-10.334	-0.504043	55	-0.151566
11	DPL_1070	YVRHRC	Aβ42	5.94e-06	A	-12.3895	33	-50.7895	-0.213612	-8.16497	7.89977	39.5772	-2.98462	-1.38848	-10.5488	-0.140775	58	-0.354388
12	DPL_1070	YVRHRC	Aβ42	5.94e-06	A	-17.4896	33	-55.8896	-0.301545	-1.65738	-5.87522	39.5772	0	1.85892	-10.5488	-0.0285755	58	-0.330121
13	DPL_1070	YVRHRC	Aβ42	5.94e-06	A	-13.7915	33	-52.1915	-0.237785	-5.11146	-4.79702	39.5772	-1.14937	1.77361	-10.5488	-0.0881286	58	-0.325913
14	DPL_1070	YVRHRC	Aβ42	5.94e-06	A	-15.5522	33	-53.9522	-0.268141	-2.73871	-6.40745	39.5772	0	1.0437	-10.5488	-0.0472191	58	-0.31536
15	DPL_1070	YVRHRC	Aβ42	5.94e-06	A	-9.64337	33	-48.0434	-0.166265	-7.084	7.59422	39.5772	-2	-3.50243	-10.5488	-0.122138	58	-0.288403
16	DPL_1070	YVRHRC	Aβ42	5.94e-06	A	-12.9724	33	-51.3724	-0.223661	-3.38241	2.24771	39.5772	0	-3.92758	-10.5488	-0.0583174	58	-0.281979
17	DPL_1070	YVRHRC	Aβ42	5.94e-06	A	-4.10557	33	-42.5056	-0.0707858	-11.8222	-8.16383	39.5772	-1.53951	-1.92966	-10.5488	-0.203831	58	-0.274616
18	DPL_1070	YVRHRC	Aβ42	5.94e-06	A	-10.1152	33	-48.5152	-0.1744	-5.29684	-7.17479	39.5772	0	-1.13077	-10.5488	-0.0913249	58	-0.265725
19	DPL_1070	YVRHRC	Aβ42	5.94e-06	A	-10.1923	33	-48.5923	-0.175729	-5.04105	-4.21575	39.5772	-0.527425	-0.561247	-10.5488	-0.0869146	58	-0.262643
20	DPL_1070	YVRHRC	Aβ42	5.94e-06	A	-6.47611	33	-44.8761	-0.111657	-8.30862	-1.57824	39.5772	-1.84731	-0.659959	-10.5488	-0.143252	58	-0.254909
21	DPL_1071	YVRHDY	Aβ42	0.0003733	UA	0.118654	28	-33.2813	0.00194515	-25.5018	-9.82727	45.1378	-3.95273	-7.14891	-8.64989	-0.418063	61	-0.416117
22	DPL_1071	YVRHDY	Aβ42	0.0003733	UA	-10.4703	28	-43.8703	-0.171645	-13.4767	-9.56412	45.1378	-1.70052	-2.91293	-8.64989	-0.22093	61	-0.392575
23	DPL_1071	YVRHDY	Aβ42	0.0003733	UA	-6.64011	28	-40.0401	-0.108854	-16.6838	-10.0921	45.1378	-1.93455	-5.06024	-8.64989	-0.273504	61	-0.382359
24	DPL_1071	YVRHDY	Aβ42	0.0003733	UA	-17.441	28	-50.841	-0.285918	-5.69914	-10.3486	45.1378	0	-0.52485	-8.64989	-0.0934285	61	-0.379346
25	DPL_1071	YVRHDY	Aβ42	0.0003733	UA	0.970048	28	-32.43	0.0159024	-23.8422	-9.98853	45.1378	-3.6992	-6.27068	-8.64989	-0.390856	61	-0.374954
26	DPL_1071	YVRHDY	Aβ42	0.0003733	UA	-7.95779	28	-41.3578	-0.130456	-14.0673	-5.53202	45.1378	-1.48121	-6.26512	-8.64989	-0.230611	61	-0.361066
27	DPL_1071	YVRHDY	Aβ42	0.0003733	UA	-11.4862	28	-44.8862	-0.188299	-10.2591	-8.80111	45.1378	-1.17328	-1.86943	-8.64989	-0.168183	61	-0.356482
28	DPL_1071	YVRHDY	Aβ42	0.0003733	UA	-9.75588	28	-43.1559	-0.159933	-11.5326	-10.2634	45.1378	-0.69722	-4.03041	-8.64989	-0.18906	61	-0.348992
29	DPL_1071	YVRHDY	Aβ42	0.0003733	UA	-8.52664	28	-41.9266	-0.139781	-12.7046	-9.46978	45.1378	-1.42436	-3.12691	-8.64989	-0.208273	61	-0.348054
30	DPL_1071	YVRHDY	Aβ42	0.0003733	UA	-9.69891	28	-43.0989	-0.158999	-11.2937	-10.8323	45.1378	-1	-2.4776	-8.64989	-0.185143	61	-0.344142
31	DPL_1072	YVRHQS	Aβ42	0.0003907	UA	-20.4404	28	-53.8404	-0.365008	-7.92276	-7.08577	42.8204	-0.607325	-2.31497	-8.07016	-0.141478	56	-0.506486
32	DPL_1072	YVRHQS	Aβ42	0.0003907	UA	-7.76954	28	-41.1695	-0.138742	-20.4466	-8.48971	42.8204	-2.97283	-6.09412	-8.07016	-0.365118	56	-0.503859
33	DPL_1072	YVRHQS	Aβ42	0.0003907	UA	-17.7486	28	-51.1486	-0.316939	-9.40329	-10.8151	42.8204	-1	-0.595755	-8.07016	-0.167916	56	-0.484854
34	DPL_1072	YVRHQS	Aβ42	0.0003907	UA	-17.6819	28	-51.0819	-0.315747	-9.18452	-2.66616	42.8204	-1.17529	-3.85547	-8.07016	-0.164009	56	-0.479757
35	DPL_1072	YVRHQS	Aβ42	0.0003907	UA	-16.4023	28	-49.8023	-0.292898	-9.25657	-5.94096	42.8204	-1.65953	-0.643691	-8.07016	-0.165296	56	-0.458194
36	DPL_1072	YVRHQS	Aβ42	0.0003907	UA	-12.5057	28	-45.9057	-0.223316	-12.8217	-12.306	42.8204	-0.0361005	-6.54601	-8.07016	-0.228959	56	-0.452276
37	DPL_1072	YVRHQS	Aβ42	0.0003907	UA	-14.3511	28	-47.7511	-0.256269	-10.8763	-10.3744	42.8204	-1	-2.28913	-8.07016	-0.194221	56	-0.45049
38	DPL_1072	YVRHQS	Aβ42	0.0003907	UA	-11.7714	28	-45.1714	-0.210204	-13.0232	-6.35238	42.8204	-0.834054	-7.02659	-8.07016	-0.232557	56	-0.442761
39	DPL_1072	YVRHQS	Aβ42	0.0003907	UA	-5.33753	28	-38.7375	-0.0953131	-19.3754	-16.6083	42.8204	-1.58655	-6.13954	-8.07016	-0.345989	56	-0.441302
40	DPL_1072	YVRHQS	Aβ42	0.0003907	UA	-17.9487	28	-51.3487	-0.320513	-6.44332	-6.73475	42.8204	0	-3.07594	-8.07016	-0.115059	56	-0.435572
41	DPL_1072	YVRHQS	Aβ42	0.000398	UA	1.21988	40	-44.1801	0.0179394	-24.8432	-20.2409	61.014	-3.49552	-2.24623	-12.2107	-0.365341	68	-0.347402
42	DPL_1072	YVRHQS	Aβ42	0.000398	UA	-6.3108	40	-51.7108	-0.0928059	-16.3896	-18.9802	61.014	-1.4149	-1.49707	-12.2107	-0.241024	68	-0.33383
43	DPL_1072	YVRHQS	Aβ42	0.000398	UA	-4.12096	40	-49.521	-0.0606023	-18.3179	-11.8069	61.014	-2.46959	-3.42612	-12.2107	-0.269381	68	-0.329984
44	DPL_1072	YVRHQS	Aβ42	0.000398	UA	-2.17167	40	-47.5717	-0.0319363	-20.2417	-14.9062	61.014	-2.5192	-3.63157	-12.2107	-0.297672	68	-0.329608
45	DPL_1072	YVRHQS	Aβ42	0.000398	UA	8.40976	40	-36.9902	0.123673	-29.7411	-25.0603	61.014	-2.63704	-7.70138	-12.2107	-0.437369	68	-0.313696
46	DPL_1072	YVRHQS	Aβ42	0.000398	UA	5.79019	40	-39.6098	0.0851498	-26.7849	-23.1977	61.014	-3.46493	-2.88741	-12.2107	-0.393895	68	-0.308745
47	DPL_1072	YVRHQS	Aβ42	0.000398	UA	-1.26361	40	-46.6636	-0.0185825	-19.5512	-20.8963	61.014	-1.20905	-4.40058	-12.2107	-0.287518	68	-0.3061
48	DPL_1072	YVRHQS	Aβ42	0.000398	UA	-1.44559	40	-46.8456	-0.0212586	-18.1425	-20.0843	61.014	-2	-0.708546	-12.2107	-0.266801	68	-0.28806
49	DPL_1072	YVRHQS	Aβ42	0.000398	UA	2.49981	40	-42.9002	0.036762	-22.0409	-20.9573	61.014	-2	-4.17054	-12.2107	-0.324132	68	-0.28737
50	DPL_1072	YVRHQS	Aβ42	0.000398	UA	7.95601	40	-37.444	0.117	-27.4668	-23.8057	61.014	-3.4646	-3.28315	-12.2107	-0.403923	68	-0.286923
51	DPL_1073	YVRHFY	Aβ42	0.000361	UA	-14.9283	28	-48.3283	-0.233255	-6.08315	0.482722	39.9585	-0.93356	-3.07551	-12.4565	-0.0950492	64	-0.328304
52	DPL_1073	YVRHFY	Aβ42	0.000361	UA	-8.15627	28	-41.5563	-0.127442	-11.3441	-2.92436	39.9585	-2.40299	-1.63687	-12.4565	-0.177252	64	-0.304693
53	DPL_1073	YVRHFY	Aβ42	0.000361	UA	-7.8593	28	-41.2593	-0.122802	-10.6938	-5.35556	39.9585	-1.32974	-3.42006	-12.4565	-0.167091	64	-0.289893
54	DPL_1073	YVRHFY	Aβ42	0.000361	UA	-15.8497	28	-49.2497	-0.247651	-1.88097	-7.31211	39.9585	-0.358861	3.0701	-12.4565	-0.0293902	64	-0.277041
55	DPL_1073	YVRHFY	Aβ42	0.000361	UA	-11.4564	28	-44.8564	-0.179007	-5.82974	-4.14855	39.9585	-0.93356	-0.50647	-12.4565	-0.0910897	64	-0.270096
56	DPL_1073	YVRHFY	Aβ42	0.000361	UA	-13.32	28	-46.72	-0.208125	-3.66759	0.517703	39.9585	-0.812796	-1.08804	-12.4565	-0.0573061	64	-0.265431
57	DPL_1073	YVRHFY	Aβ42	0.000361	UA	-10.7072	28	-44.1072	-0.1673	-5.96899	-3.50054	39.9585	0.0664404	-4.36972	-12.4565	-0.0932655	64	-0.260565
58	DPL_1073	YVRHFY	Aβ42	0.000361	UA	-11.062	28	-44.462	-0.172843	-5.28393	-6.12635	39.9585	-0.923997	0.995724	-12.4565	-0.0825614	64	-0.255404
59	DPL_1073	YVRHFY	Aβ42	0.000361	UA	-11.2629	28	-44.6629	-0.175983	-4.83787	-7.2694	39.9585	0.0664404	-1.36477	-12.4565	-0.0755917	64	-0.251575
60	DPL_1073	YVRHFY	Aβ42	0.000361	UA	-9.80701	28	-43.207	-0.153235	-5.88769	-0.00610424	39.9585	-0.922199	-2.67427	-12.4565	-0.0919952	64	-0.24523
61	DPL_1074	YVRHHI	Aβ42	0.0006603	UA	-20.9104	28	-54.3104	-0.354414	-8.08656	-5.091	40.2143	0	-5.54107	-5.16035	-0.13706	59	-0.491475
62	DPL_1074	YVRHHI	Aβ42	0.0006603	UA	-18.0689	28	-51.4689	-0.306253	-10.5306	-3.56458	40.2143	0	-8.75845	-5.16035	-0.178484	59	-0.484737
63	DPL_1074	YVRHHI	Aβ42	0.0006603	UA	-16.4387	28	-49.8387	-0.278621	-11.3441	-10.7277	40.2143	-0.43577	-4.49861	-5.16035	-0.192273	59	-0.470894
64	DPL_1074	YVRHHI	Aβ42	0.0006603	UA	-12.7311	28	-46.1311	-0.215782	-14.8763	-5.42838	40.2143	-1.55601	-6.87163	-5.16035	-0.25214	59	-0.467921
65	DPL_1074	YVRHHI	Aβ42	0.0006603	UA	-19.7218	28	-53.1218	-0.334267	-5.96966	-1.96211	40.2143	0	-4.9886	-5.16035	-0.101181	59	-0.435448
66	DPL_1074	YVRHHI	Aβ42	0.0006603	UA	-8.34198	28	-41.742	-0.141389	-17.0507	-5.61777	40.2143	-1.5481	-8.97822	-5.16035	-0.288994	59	-0.430384
67	DPL_1074	YVRHHI	Aβ42	0.0006603	UA	-11.2041	28	-44.6041	-0.189899	-14.0241	-0.0787738	40.2143	-1.59768	-8.55263	-5.16035	-0.237697	59	-0.427597
68	DPL_1074	YVRHHI	Aβ42	0.0006603	UA	-3.67913	28	-37.0791	-0.0623582	-21.1315	-5.29044	40.2143	-2	-11.6863	-5.16035	-0.358162	59	-0.42052
69	DPL_1074	YVRHHI	Aβ42	0.0006603	UA	-16.7261	28	-50.1261	-0.283493	-6.7833	-1.24426	40.2143	0	-6.16117	-5.16035	-0.114971	59	-0.398464
70	DPL_1074	YVRHHI	Aβ42	0.0006603	UA	-2.74137	28	-36.1414	-0.0464638	-20.7464	-5.7281	40.2143	-3.16275	-7.12905	-5.16035	-0.351635	59	-0.398098
71	DPL_1075	YVRHIR	Aβ42	0.001304	UA	-9.87042	33	-48.2704	-0.164507	-15.9815	-15.0207	49.7695	-1.70797	-2.66405	-10.2026	-0.266358	60	-0.430865
72	DPL_1075	YVRHIR	Aβ42	0.001304	UA	-16.1862	33	-54.5862	-0.269769	-7.60047	-16.9715	49.7695	0	0.885258	-10.2026	-0.126674	60	-0.396444
73	DPL_1075	YVRHIR	Aβ42	0.001304	UA	-6.39773	33	-44.7977	-0.106629	-17.2249	-2.30416	49.7695	-2.89102	-6.24332	-10.2026	-0.287081	60	-0.39371
74	DPL_1075	YVRHIR	Aβ42	0.001304	UA	-14.1575	33	-52.5575	-0.235958	-9.07074	-16.1188	49.7695	0	-1.01133	-10.2026	-0.151179	60	-0.387137
75	DPL_1075	YVRHIR	Aβ42	0.001304	UA	-16.4039	33	-54.8039	-0.273398	-5.89637	-7.78756	49.7695	0	-2.00259	-10.2026	-0.0982728	60	-0.371671
76	DPL_1075	YVRHIR	Aβ42	0.001304	UA	5.51009	33	-32.8899	0.0918349	-26.8831	-12.8226	49.7695	-3.66126	-8.02345	-10.2026	-0.448051	60	-0.356216
77	DPL_1075	YVRHIR	Aβ42	0.001304	UA	-9.82502	33	-48.225	-0.16375	-11.3838	-17.0458	49.7695	0	-2.86092	-10.2026	-0.189731	60	-0.353481
78	DPL_1075	YVRHIR	Aβ42	0.001304	UA	-10.6076	33	-49.0076	-0.176793	-10.5853	-11.7496	49.7695	-0.872624	-1.74358	-10.2026	-0.176422	60	-0.353215
79	DPL_1075	YVRHIR	Aβ42	0.001304	UA	-11.5368	33	-49.9368	-0.19228	-9.12287	-13.2604	49.7695	-0.266077	-1.58803	-10.2026	-0.152048	60	-0.344328
80	DPL_1075	YVRHIR	Aβ42	0.001304	UA	-10.4495	33	-48.8495	-0.174159	-10.1075	-10.111	49.7695	-1.07578	-1.39434	-10.2026	-0.168458	60	-0.342617
81	DPL_1076	YVRHEF	Aβ42	3.79e-11	A	-25.441	29	-59.841	-0.417065	-2.56827	0.0937661	43.7902	-0.532612	-0.74878	-10.8914	-0.0421029	61	-0.459168
82	DPL_1076	YVRHEF	Aβ42	3.79e-11	A	-7.46931	29	-41.8693	-0.122448	-16.7535	-12.9228	43.7902	-2	-3.4366	-10.8914	-0.274647	61	-0.397095
83	DPL_1076	YVRHEF	Aβ42	3.79e-11	A	-13.1212	29	-47.5212	-0.215102	-10.5496	-10.4615	43.7902	-0.969717	-1.96632	-10.8914	-0.172944	61	-0.388046
84	DPL_1076	YVRHEF	Aβ42	3.79e-11	A	-19.4986	29	-53.8986	-0.319649	-4.16805	-9.0211	43.7902	-0.490243	2.06482	-10.8914	-0.0683287	61	-0.387977
85	DPL_1076	YVRHEF	Aβ42	3.79e-11	A	-9.00518	29	-43.4052	-0.147626	-14.0863	-8.90488	43.7902	-2	-2.77841	-10.8914	-0.230924	61	-0.37855
86	DPL_1076	YVRHEF	Aβ42	3.79e-11	A	-6.09983	29	-40.4998	-0.0999972	-16.8902	-10.7829	43.7902	-2.92373	-1.50252	-10.8914	-0.276888	61	-0.376885
87	DPL_1076	YVRHEF	Aβ42	3.79e-11	A	-18.696	29	-53.096	-0.306492	-3.45509	-3.39598	43.7902	0	-1.7016	-10.8914	-0.0566408	61	-0.363133
88	DPL_1076	YVRHEF	Aβ42	3.79e-11	A	-17.0923	29	-51.4923	-0.280202	-5.0357	-1.18069	43.7902	0	-4.38985	-10.8914	-0.0825524	61	-0.362755
89	DPL_1076	YVRHEF	Aβ42	3.79e-11	A	-15.1952	29	-49.5952	-0.249101	-6.71347	-11.3198	43.7902	-0.334542	0.139378	-10.8914	-0.110057	61	-0.359158
90	DPL_1076	YVRHEF	Aβ42	3.79e-11	A	-4.27299	29	-38.673	-0.0700491	-17.0825	-8.55287	43.7902	-2.57901	-3.98188	-10.8914	-0.28004	61	-0.350089
91	DPL_1077	YVRHHH	Aβ42	0.001299	UA	-14.9087	28	-48.3087	-0.244405	-3.41542	-0.613608	36.227	-0.901871	-0.0422502	-12.3325	-0.0559904	61	-0.300395
92	DPL_1077	YVRHHH	Aβ42	0.001299	UA	-10.9399	28	-44.3399	-0.179343	-6.7099	-1.92409	36.227	-1.79737	0.363209	-12.3325	-0.109998	61	-0.289341
93	DPL_1077	YVRHHH	Aβ42	0.001299	UA	-13.2393	28	-46.6393	-0.217038	-4.10819	-2.91089	36.227	-1	0.747262	-12.3325	-0.0673473	61	-0.284385
94	DPL_1077	YVRHHH	Aβ42	0.001299	UA	-10.3601	28	-43.7601	-0.169838	-6.72192	3.27767	36.227	-2	-1.56939	-12.3325	-0.110195	61	-0.280034
95	DPL_1077	YVRHHH	Aβ42	0.001299	UA	-16.2882	28	-49.6882	-0.26702	-0.616411	-3.34215	36.227	0	1.05466	-12.3325	-0.0101051	61	-0.277125
96	DPL_1077	YVRHHH	Aβ42	0.001299	UA	-12.4161	28	-45.8161	-0.203542	-4.4393	-3.12651	36.227	-1	0.523953	-12.3325	-0.0727754	61	-0.276317
97	DPL_1077	YVRHHH	Aβ42	0.001299	UA	-16.8532	28	-50.2532	-0.276282	0.247411	-3.55562	36.227	0	2.02522	-12.3325	0.00405592	61	-0.272226
98	DPL_1077	YVRHHH	Aβ42	0.001299	UA	-8.90568	28	-42.3057	-0.145995	-6.41223	-5.25987	36.227	-0.945301	-0.568271	-12.3325	-0.105119	61	-0.251113
99	DPL_1077	YVRHHH	Aβ42	0.001299	UA	-12.6386	28	-46.0386	-0.20719	-2.22465	1.99082	36.227	-0.472264	-1.61436	-12.3325	-0.0364697	61	-0.24366
100	DPL_1077	YVRHHH	Aβ42	0.001299	UA	-7.85544	28	-41.2554	-0.128778	-6.64443	-3.48673	36.227	-1.14241	-1.01688	-12.3325	-0.108925	61	-0.237703
101	DPL_1079	YVRHSV	Aβ42	0.0001909	UA	-9.06111	26	-40.4611	-0.167798	-18.6155	-9.48192	39.906	-2.5248	-5.29026	-9.17793	-0.344732	54	-0.51253
102	DPL_1079	YVRHSV	Aβ42	0.0001909	UA	-22.4907	26	-53.8907	-0.416495	-3.59348	-4.73021	39.906	-0.582745	0.698843	-9.17793	-0.0665459	54	-0.483041
103	DPL_1079	YVRHSV	Aβ42	0.0001909	UA	-12.4187	26	-43.8187	-0.229977	-12.4256	-6.53263	39.906	-1.57229	-3.81348	-9.17793	-0.230103	54	-0.46008
104	DPL_1079	YVRHSV	Aβ42	0.0001909	UA	-8.51307	26	-39.9131	-0.157649	-15.4447	-11.1877	39.906	-2.50103	-1.34732	-9.17793	-0.286012	54	-0.443662
105	DPL_1079	YVRHSV	Aβ42	0.0001909	UA	-16.3147	26	-47.7147	-0.302123	-7.05222	-4.33858	39.906	-1.16824	-0.910901	-9.17793	-0.130597	54	-0.43272
106	DPL_1079	YVRHSV	Aβ42	0.0001909	UA	-10.9159	26	-42.3159	-0.202147	-12.1002	-3.76294	39.906	-1.68128	-4.50242	-9.17793	-0.224079	54	-0.426225
107	DPL_1079	YVRHSV	Aβ42	0.0001909	UA	-5.44486	26	-36.8449	-0.100831	-16.8918	-7.09864	39.906	-3.17011	-2.92515	-9.17793	-0.312811	54	-0.413642
108	DPL_1079	YVRHSV	Aβ42	0.0001909	UA	-11.4914	26	-42.8914	-0.212804	-9.75055	-12.958	39.906	0	-3.27157	-9.17793	-0.180566	54	-0.39337
109	DPL_1079	YVRHSV	Aβ42	0.0001909	UA	-9.36753	26	-40.7675	-0.173473	-11.8714	-11.2438	39.906	-1.97926	0.479925	-9.17793	-0.219841	54	-0.393314
110	DPL_1079	YVRHSV	Aβ42	0.0001909	UA	-8.85348	26	-40.2535	-0.163953	-12.2925	-5.14107	39.906	-2.44464	-1.41017	-9.17793	-0.227638	54	-0.391592
111	DPL_1080	YVRHDL	Aβ42	1.22e-05	A	-20.9467	28	-54.3467	-0.367486	-12.4696	-15.9002	49.6001	-1.55697	0.774207	-10.9638	-0.218764	57	-0.58625
112	DPL_1080	YVRHDL	Aβ42	1.22e-05	A	-21.1648	28	-54.5648	-0.371313	-11.2087	-14.4643	49.6001	-1.29893	0.439851	-10.9638	-0.196643	57	-0.567956
113	DPL_1080	YVRHDL	Aβ42	1.22e-05	A	-12.1399	28	-45.5399	-0.212981	-18.1083	-16.0036	49.6001	-1	-6.70654	-10.9638	-0.31769	57	-0.530671
114	DPL_1080	YVRHDL	Aβ42	1.22e-05	A	-13.1799	28	-46.5799	-0.231227	-15.1823	-13.2566	49.6001	-2.00975	-1.72081	-10.9638	-0.266356	57	-0.497583
115	DPL_1080	YVRHDL	Aβ42	1.22e-05	A	-11.2906	28	-44.6906	-0.198081	-16.7366	-16.6522	49.6001	-1.46969	-3.4136	-10.9638	-0.293625	57	-0.491706
116	DPL_1080	YVRHDL	Aβ42	1.22e-05	A	-16.9091	28	-50.3091	-0.296651	-10.5826	-18.5842	49.6001	0	-1.29051	-10.9638	-0.18566	57	-0.482311
117	DPL_1080	YVRHDL	Aβ42	1.22e-05	A	-14.5754	28	-47.9754	-0.255708	-12.4845	-17.7895	49.6001	-0.271888	-2.66529	-10.9638	-0.219026	57	-0.474734
118	DPL_1080	YVRHDL	Aβ42	1.22e-05	A	-14.1965	28	-47.5965	-0.249062	-12.8573	-15.9752	49.6001	-1	-1.46968	-10.9638	-0.225566	57	-0.474629
119	DPL_1080	YVRHDL	Aβ42	1.22e-05	A	-11.6516	28	-45.0516	-0.204414	-14.6284	-18.2356	49.6001	-1.02564	-2.02348	-10.9638	-0.256639	57	-0.461054
120	DPL_1080	YVRHDL	Aβ42	1.22e-05	A	-18.0067	28	-51.4067	-0.315907	-7.98529	-17.4974	49.6001	-0.456066	2.31401	-10.9638	-0.140093	57	-0.456
121	DPL_1081	YVRHQH	Aβ42	4.07e-06	A	-13.666	29	-48.066	-0.227766	-7.9561	-13.9713	44.1252	-0.768994	1.64413	-12.9847	-0.132602	60	-0.360368
122	DPL_1081	YVRHQH	Aβ42	4.07e-06	A	-14.6392	29	-49.0392	-0.243987	-6.95845	-12.8879	44.1252	-0.211747	0.20542	-12.9847	-0.115974	60	-0.359961
123	DPL_1081	YVRHQH	Aβ42	4.07e-06	A	-15.307	29	-49.707	-0.255117	-5.94289	-13.8892	44.1252	0	1.00172	-12.9847	-0.0990482	60	-0.354165
124	DPL_1081	YVRHQH	Aβ42	4.07e-06	A	-10.964	29	-45.364	-0.182734	-9.43494	-6.45468	44.1252	-1.5933	-0.790364	-12.9847	-0.157249	60	-0.339983
125	DPL_1081	YVRHQH	Aβ42	4.07e-06	A	-17.0172	29	-51.4172	-0.283619	-2.61996	-11.5398	44.1252	0	3.14993	-12.9847	-0.0436659	60	-0.327285
126	DPL_1081	YVRHQH	Aβ42	4.07e-06	A	-12.5534	29	-46.9534	-0.209223	-5.46999	-9.16492	44.1252	-1.74826	5.05654	-12.9847	-0.0911666	60	-0.30039
127	DPL_1081	YVRHQH	Aβ42	4.07e-06	A	-13.5202	29	-47.9202	-0.225336	-4.45468	-11.6986	44.1252	0	1.39463	-12.9847	-0.0742446	60	-0.299581
128	DPL_1081	YVRHQH	Aβ42	4.07e-06	A	-5.88948	29	-40.2895	-0.098158	-11.9662	-11.4697	44.1252	-2.23284	1.36034	-12.9847	-0.199436	60	-0.297594
129	DPL_1081	YVRHQH	Aβ42	4.07e-06	A	-12.8325	29	-47.2325	-0.213876	-4.70753	-1.9017	44.1252	-0.64565	-1.56147	-12.9847	-0.0784589	60	-0.292335
130	DPL_1081	YVRHQH	Aβ42	4.07e-06	A	-17.1078	29	-51.5078	-0.28513	-0.396675	-10.4313	44.1252	0	4.81898	-12.9847	-0.00661126	60	-0.291742
131	DPL_1082	YVRHGG	Aβ42	3.86e-09	A	-16.3242	24	-45.7242	-0.333147	-10.1424	-12.1859	41.2339	-1.32654	0.460767	-8.87862	-0.206988	49	-0.540135
132	DPL_1082	YVRHGG	Aβ42	3.86e-09	A	-17.5373	24	-46.9373	-0.357903	-6.8257	-11.4279	41.2339	-0.381915	0.186776	-8.87862	-0.1393	49	-0.497203
133	DPL_1082	YVRHGG	Aβ42	3.86e-09	A	-12.6014	24	-42.0014	-0.257171	-11.1629	-14.9703	41.2339	-1	-0.286553	-8.87862	-0.227814	49	-0.484985
134	DPL_1082	YVRHGG	Aβ42	3.86e-09	A	-14.6676	24	-44.0676	-0.299338	-8.16287	-14.6202	41.2339	0	-0.852792	-8.87862	-0.166589	49	-0.465927
135	DPL_1082	YVRHGG	Aβ42	3.86e-09	A	-15.1388	24	-44.5388	-0.308954	-7.42947	-6.64871	41.2339	-0.986119	-0.752308	-8.87862	-0.151622	49	-0.460576
136	DPL_1082	YVRHGG	Aβ42	3.86e-09	A	-14.4098	24	-43.8098	-0.294077	-7.93745	-8.47457	41.2339	-1	-0.300171	-8.87862	-0.161989	49	-0.456066
137	DPL_1082	YVRHGG	Aβ42	3.86e-09	A	-8.75603	24	-38.156	-0.178695	-13.5643	-11.5552	41.2339	-1.81193	-1.62613	-8.87862	-0.276822	49	-0.455516
138	DPL_1082	YVRHGG	Aβ42	3.86e-09	A	-14.6933	24	-44.0933	-0.299862	-7.61557	-7.78118	41.2339	-1	-0.324976	-8.87862	-0.15542	49	-0.455282
139	DPL_1082	YVRHGG	Aβ42	3.86e-09	A	-15.1166	24	-44.5166	-0.308501	-7.05718	-14.2543	41.2339	0	0.0699478	-8.87862	-0.144024	49	-0.452525
140	DPL_1082	YVRHGG	Aβ42	3.86e-09	A	-13.084	24	-42.484	-0.26702	-8.48662	-14.213	41.2339	0	-1.3801	-8.87862	-0.173196	49	-0.440216
141	DPL_1083	YVRHKH	Aβ42	1.48e-07	A	-7.94161	31	-44.3416	-0.13236	-17.5262	-13.3397	45.1994	-2.3023	-3.02854	-12.4729	-0.292104	60	-0.424464
142	DPL_1083	YVRHKH	Aβ42	1.48e-07	A	-11.5836	31	-47.9836	-0.19306	-12.6191	-6.5341	45.1994	-1.85315	-3.05132	-12.4729	-0.210318	60	-0.403378
143	DPL_1083	YVRHKH	Aβ42	1.48e-07	A	-7.90914	31	-44.3091	-0.131819	-16.1562	-8.78453	45.1994	-2.66688	-2.69652	-12.4729	-0.269269	60	-0.401088
144	DPL_1083	YVRHKH	Aβ42	1.48e-07	A	-12.5168	31	-48.9168	-0.208614	-10.9501	-5.50464	45.1994	-2.43971	0.0972652	-12.4729	-0.182501	60	-0.391115
145	DPL_1083	YVRHKH	Aβ42	1.48e-07	A	-13.3333	31	-49.7333	-0.222222	-7.76081	-10.0745	45.1994	-1	0.676454	-12.4729	-0.129347	60	-0.351569
146	DPL_1083	YVRHKH	Aβ42	1.48e-07	A	-12.8961	31	-49.2961	-0.214935	-6.12729	-8.76485	45.1994	-0.668467	0.527925	-12.4729	-0.102121	60	-0.317057
147	DPL_1083	YVRHKH	Aβ42	1.48e-07	A	-16.1943	31	-52.5943	-0.269905	-2.39585	-11.4649	45.1994	0	3.3366	-12.4729	-0.0399309	60	-0.309835
148	DPL_1083	YVRHKH	Aβ42	1.48e-07	A	-16.7161	31	-53.1161	-0.278602	-1.40023	-6.03718	45.1994	0	1.61836	-12.4729	-0.0233372	60	-0.301939
149	DPL_1083	YVRHKH	Aβ42	1.48e-07	A	-9.85216	31	-46.2522	-0.164203	-7.77957	-14.0359	45.1994	0	-0.761608	-12.4729	-0.12966	60	-0.293862
150	DPL_1083	YVRHKH	Aβ42	1.48e-07	A	-1.48162	31	-37.8816	-0.0246937	-15.9123	-10.8083	45.1994	-2.58731	-1.71126	-12.4729	-0.265204	60	-0.289898
151	DPL_1084	YVRHNY	Aβ42	0.0008615	UA	-8.30994	28	-41.7099	-0.136229	-17.7494	-5.5269	46.4816	-4.20859	-1.20256	-11.9517	-0.290975	61	-0.427203
152	DPL_1084	YVRHNY	Aβ42	0.0008615	UA	-12.2928	28	-45.6928	-0.201522	-8.61501	-2.9419	46.4816	-1.8394	-0.890096	-11.9517	-0.14123	61	-0.342751
153	DPL_1084	YVRHNY	Aβ42	0.0008615	UA	-5.75007	28	-39.1501	-0.0942634	-14.7714	-11.2342	46.4816	-1.79521	-3.05058	-11.9517	-0.242154	61	-0.336418
154	DPL_1084	YVRHNY	Aβ42	0.0008615	UA	-18.3315	28	-51.7315	-0.300516	-1.85565	-5.89571	46.4816	0.0726152	0.845315	-11.9517	-0.0304205	61	-0.330937
155	DPL_1084	YVRHNY	Aβ42	0.0008615	UA	-13.5767	28	-46.9767	-0.22257	-6.21223	-6.15962	46.4816	-0.973243	0.176608	-11.9517	-0.10184	61	-0.324409
156	DPL_1084	YVRHNY	Aβ42	0.0008615	UA	-12.5119	28	-45.9119	-0.205113	-7.01112	-7.81663	46.4816	-0.927385	0.0502994	-11.9517	-0.114936	61	-0.32005
157	DPL_1084	YVRHNY	Aβ42	0.0008615	UA	-11.0134	28	-44.4134	-0.180548	-8.49185	-5.34054	46.4816	-1.67032	-0.142501	-11.9517	-0.139211	61	-0.319758
158	DPL_1084	YVRHNY	Aβ42	0.0008615	UA	-13.5179	28	-46.9179	-0.221605	-5.78975	-5.63235	46.4816	0.0726152	-3.22046	-11.9517	-0.0949139	61	-0.316519
159	DPL_1084	YVRHNY	Aβ42	0.0008615	UA	-14.8058	28	-48.2058	-0.242718	-4.15103	-12.3801	46.4816	-0.434319	3.51572	-11.9517	-0.0680497	61	-0.310768
160	DPL_1084	YVRHNY	Aβ42	0.0008615	UA	-17.6201	28	-51.0201	-0.288854	-1.13071	-6.69064	46.4816	0.0726152	1.96771	-11.9517	-0.0185363	61	-0.30739
161	DPL_1085	YVRHSR	Aβ42	2.76e-05	A	-15.4388	32	-52.8388	-0.266186	-6.72196	-5.89587	42.1945	-0.896205	-0.726924	-9.19522	-0.115896	58	-0.382081
162	DPL_1085	YVRHSR	Aβ42	2.76e-05	A	-8.27258	32	-45.6726	-0.142631	-11.3689	-5.71739	42.1945	-0.593159	-6.49344	-9.19522	-0.196015	58	-0.338646
163	DPL_1085	YVRHSR	Aβ42	2.76e-05	A	-11.5273	32	-48.9273	-0.198746	-8.08017	-7.65571	42.1945	-0.977374	-0.929241	-9.19522	-0.139313	58	-0.338059
164	DPL_1085	YVRHSR	Aβ42	2.76e-05	A	-4.78524	32	-42.1852	-0.0825041	-13.9269	-8.38763	42.1945	-1.25722	-5.45854	-9.19522	-0.240119	58	-0.322623
165	DPL_1085	YVRHSR	Aβ42	2.76e-05	A	-0.393064	32	-37.7931	-0.00677697	-17.4879	-4.82866	42.1945	-3.26191	-3.98309	-9.19522	-0.301516	58	-0.308293
166	DPL_1085	YVRHSR	Aβ42	2.76e-05	A	-4.71993	32	-42.1199	-0.0813782	-12.8665	-8.53054	42.1945	-1.5764	-3.24144	-9.19522	-0.221836	58	-0.303214
167	DPL_1085	YVRHSR	Aβ42	2.76e-05	A	-5.42522	32	-42.8252	-0.0935382	-11.5438	-9.71943	42.1945	-1.49343	-1.60642	-9.19522	-0.199031	58	-0.292569
168	DPL_1085	YVRHSR	Aβ42	2.76e-05	A	1.95478	32	-35.4452	0.0337031	-18.4158	-2.32398	42.1945	-3.24497	-6.22095	-9.19522	-0.317514	58	-0.283811
169	DPL_1085	YVRHSR	Aβ42	2.76e-05	A	-11.1812	32	-48.5812	-0.192779	-5.2085	-5.73271	42.1945	-0.910228	0.75263	-9.19522	-0.0898017	58	-0.28258
170	DPL_1085	YVRHSR	Aβ42	2.76e-05	A	3.08627	32	-34.3137	0.0532116	-19.3807	-7.66509	42.1945	-3.10413	-4.9941	-9.19522	-0.33415	58	-0.280938
171	DPL_1086	YVRHHY	Aβ42	0.003128	UA	-16.4312	28	-49.8312	-0.260813	-20.9563	-9.58146	52.5359	-2.12358	-8.94541	-5.05348	-0.33264	63	-0.593453
172	DPL_1086	YVRHHY	Aβ42	0.003128	UA	-12.9418	28	-46.3418	-0.205426	-23.1722	-15.7375	52.5359	-1.83498	-9.10198	-5.05348	-0.367812	63	-0.573238
173	DPL_1086	YVRHHY	Aβ42	0.003128	UA	1.68527	28	-31.7147	0.0267503	-35.6877	-16.1897	52.5359	-3.88455	-14.3854	-5.05348	-0.566471	63	-0.53972
174	DPL_1086	YVRHHY	Aβ42	0.003128	UA	-14.1133	28	-47.5133	-0.22402	-19.8653	-17.2312	52.5359	-1.01255	-8.02527	-5.05348	-0.315323	63	-0.539343
175	DPL_1086	YVRHHY	Aβ42	0.003128	UA	-15.0482	28	-48.4482	-0.23886	-18.8651	-15.8497	52.5359	-0.836783	-8.09523	-5.05348	-0.299447	63	-0.538307
176	DPL_1086	YVRHHY	Aβ42	0.003128	UA	-16.2643	28	-49.6643	-0.258163	-16.8689	-12.3693	52.5359	-1.11616	-6.88926	-5.05348	-0.26776	63	-0.525923
177	DPL_1086	YVRHHY	Aβ42	0.003128	UA	-14.4312	28	-47.8312	-0.229067	-18.5639	-14.3018	52.5359	-0.635638	-9.52136	-5.05348	-0.294665	63	-0.523732
178	DPL_1086	YVRHHY	Aβ42	0.003128	UA	-11.0668	28	-44.4668	-0.175664	-21.8577	-18.1731	52.5359	-0.923185	-9.63231	-5.05348	-0.346947	63	-0.522611
179	DPL_1086	YVRHHY	Aβ42	0.003128	UA	-17.7518	28	-51.1518	-0.281775	-14.0709	-14.3131	52.5359	-1.5818	-1.63097	-5.05348	-0.223348	63	-0.505123
180	DPL_1086	YVRHHY	Aβ42	0.003128	UA	-14.3416	28	-47.7416	-0.227644	-17.0213	-9.76936	52.5359	-1.84102	-5.87713	-5.05348	-0.270179	63	-0.497823
181	DPL_1087	YVRHNE	Aβ42	4.28e-05	A	-11.6404	29	-46.0404	-0.200696	-22.0977	-23.5423	54.6567	-2.4632	-1.95165	-9.34393	-0.380994	58	-0.58169
182	DPL_1087	YVRHNE	Aβ42	4.28e-05	A	-10.8289	29	-45.2289	-0.186705	-17.9946	-24.3493	54.6567	-1.26051	-1.53422	-9.34393	-0.310251	58	-0.496957
183	DPL_1087	YVRHNE	Aβ42	4.28e-05	A	-12.0401	29	-46.4401	-0.207588	-16.7419	-16.6331	54.6567	-1.9678	-1.89005	-9.34393	-0.288653	58	-0.496241
184	DPL_1087	YVRHNE	Aβ42	4.28e-05	A	-4.29608	29	-38.6961	-0.0740704	-24.3875	-13.6588	54.6567	-5.12534	-0.140476	-9.34393	-0.420474	58	-0.494544
185	DPL_1087	YVRHNE	Aβ42	4.28e-05	A	-11.5733	29	-45.9733	-0.19954	-16.9386	-18.7482	54.6567	-1	-4.16451	-9.34393	-0.292045	58	-0.491586
186	DPL_1087	YVRHNE	Aβ42	4.28e-05	A	-10.4246	29	-44.8246	-0.179734	-17.1498	-22.1058	54.6567	-0.900149	-3.03636	-9.34393	-0.295685	58	-0.475419
187	DPL_1087	YVRHNE	Aβ42	4.28e-05	A	-4.27338	29	-38.6734	-0.0736789	-22.6274	-24.2562	54.6567	-2.64125	-1.75774	-9.34393	-0.390128	58	-0.463807
188	DPL_1087	YVRHNE	Aβ42	4.28e-05	A	-14.5552	29	-48.9552	-0.250952	-11.7104	-20.944	54.6567	-0.0451343	-1.08496	-9.34393	-0.201904	58	-0.452856
189	DPL_1087	YVRHNE	Aβ42	4.28e-05	A	-9.62436	29	-44.0244	-0.165937	-16.404	-23.3464	54.6567	-0.642353	-2.54686	-9.34393	-0.282828	58	-0.448766
190	DPL_1087	YVRHNE	Aβ42	4.28e-05	A	-4.95721	29	-39.3572	-0.0854691	-20.8632	-18.0354	54.6567	-2.81547	-2.42502	-9.34393	-0.359711	58	-0.44518
191	DPL_1088	YVRHAW	Aβ42	0.0001417	UA	-25.0358	26	-56.4358	-0.417263	-0.453854	-4.87181	42.5099	0.172893	1.39422	-13.1263	-0.00756424	60	-0.424827
192	DPL_1088	YVRHAW	Aβ42	0.0001417	UA	-17.7954	26	-49.1954	-0.29659	-6.25628	-10.3797	42.5099	-0.575089	0.888884	-13.1263	-0.104271	60	-0.400861
193	DPL_1088	YVRHAW	Aβ42	0.0001417	UA	-23.741	26	-55.141	-0.395684	-0.203526	-9.77486	42.5099	0.344374	3.51303	-13.1263	-0.00339209	60	-0.399076
194	DPL_1088	YVRHAW	Aβ42	0.0001417	UA	-20.6665	26	-52.0665	-0.344441	-1.723	-11.4503	42.5099	0.525461	2.21557	-13.1263	-0.0287167	60	-0.373158
195	DPL_1088	YVRHAW	Aβ42	0.0001417	UA	-18.8308	26	-50.2308	-0.313846	-2.7816	-11.8165	42.5099	-1.12646	6.95659	-13.1263	-0.0463599	60	-0.360206
196	DPL_1088	YVRHAW	Aβ42	0.0001417	UA	-17.3926	26	-48.7926	-0.289877	-3.13914	-9.48564	42.5099	-0.593539	3.62172	-13.1263	-0.0523189	60	-0.342196
197	DPL_1088	YVRHAW	Aβ42	0.0001417	UA	-13.0342	26	-44.4342	-0.217237	-7.16526	-15.4527	42.5099	-0.22532	1.32719	-13.1263	-0.119421	60	-0.336658
198	DPL_1088	YVRHAW	Aβ42	0.0001417	UA	-9.02643	26	-40.4264	-0.15044	-10.9359	-14.4039	42.5099	-1.17412	0.258078	-13.1263	-0.182265	60	-0.332705
199	DPL_1088	YVRHAW	Aβ42	0.0001417	UA	-20.8761	26	-52.2761	-0.347935	1.66252	-7.80405	42.5099	0.525461	3.77798	-13.1263	0.0277086	60	-0.320226
200	DPL_1088	YVRHAW	Aβ42	0.0001417	UA	-6.67751	26	-38.0775	-0.111292	-11.9428	-13.6694	42.5099	-0.9467	-1.9365	-13.1263	-0.199047	60	-0.310339
201	DPL_1089	YVRHLK	Aβ42	0.0007903	UA	-7.27574	31	-43.6757	-0.125444	-18.6156	-10.9574	41.8989	-2.15847	-5.79806	-8.18644	-0.320958	58	-0.446402
202	DPL_1089	YVRHLK	Aβ42	0.0007903	UA	-6.20028	31	-42.6003	-0.106901	-18.7537	-15.6924	41.8989	-1.56405	-5.58968	-8.18644	-0.323339	58	-0.43024
203	DPL_1089	YVRHLK	Aβ42	0.0007903	UA	-10.5773	31	-46.9773	-0.182368	-13.4705	-12.0245	41.8989	0.0066869	-7.48098	-8.18644	-0.23225	58	-0.414618
204	DPL_1089	YVRHLK	Aβ42	0.0007903	UA	-12.188	31	-48.588	-0.210137	-11.0553	-8.26789	41.8989	-1.25593	-2.65118	-8.18644	-0.190608	58	-0.400745
205	DPL_1089	YVRHLK	Aβ42	0.0007903	UA	-7.54357	31	-43.9436	-0.130062	-15.1517	-12.7849	41.8989	-1.26862	-4.44597	-8.18644	-0.261237	58	-0.391298
206	DPL_1089	YVRHLK	Aβ42	0.0007903	UA	-10.8981	31	-47.2981	-0.187898	-11.4314	-3.79213	41.8989	-0.945901	-6.31929	-8.18644	-0.197094	58	-0.384992
207	DPL_1089	YVRHLK	Aβ42	0.0007903	UA	-17.6967	31	-54.0967	-0.305115	-3.53065	-0.150098	41.8989	-0.00646522	-3.43362	-8.18644	-0.0608732	58	-0.365988
208	DPL_1089	YVRHLK	Aβ42	0.0007903	UA	-10.5886	31	-46.9886	-0.182562	-10.6214	-10.8817	41.8989	-0.0776158	-4.91668	-8.18644	-0.183128	58	-0.36569
209	DPL_1089	YVRHLK	Aβ42	0.0007903	UA	-16.6618	31	-53.0618	-0.287272	-4.48257	-6.21335	41.8989	-0.147324	-0.874995	-8.18644	-0.0772857	58	-0.364557
210	DPL_1089	YVRHLK	Aβ42	0.0007903	UA	-4.46944	31	-40.8694	-0.0770592	-15.5556	-13.0562	41.8989	-1.13185	-5.17921	-8.18644	-0.2682	58	-0.345259
211	DPL_1090	YVRHYF	Aβ42	1.34e-08	A	-20.8792	28	-54.2792	-0.326238	-5.19199	-8.3278	45.8473	-0.508551	0.700985	-12.7516	-0.0811248	64	-0.407362
212	DPL_1090	YVRHYF	Aβ42	1.34e-08	A	-19.1233	28	-52.5233	-0.298801	-6.18431	-5.29144	45.8473	-1	-0.138585	-12.7516	-0.0966298	64	-0.395431
213	DPL_1090	YVRHYF	Aβ42	1.34e-08	A	-16.2163	28	-49.6163	-0.25338	-8.04026	-4.54357	45.8473	-1.1456	-1.87343	-12.7516	-0.125629	64	-0.379009
214	DPL_1090	YVRHYF	Aβ42	1.34e-08	A	-19.9124	28	-53.3124	-0.311132	-3.96544	-13.1274	45.8473	0	2.59827	-12.7516	-0.06196	64	-0.373092
215	DPL_1090	YVRHYF	Aβ42	1.34e-08	A	-24.2269	28	-57.6269	-0.378546	0.562309	1.39882	45.8473	0	-0.137103	-12.7516	0.00878607	64	-0.36976
216	DPL_1090	YVRHYF	Aβ42	1.34e-08	A	-18.7517	28	-52.1517	-0.292996	-3.51979	-10.6217	45.8473	0	1.79104	-12.7516	-0.0549966	64	-0.347992
217	DPL_1090	YVRHYF	Aβ42	1.34e-08	A	-17.349	28	-50.749	-0.271078	-4.74531	-7.13658	45.8473	0	-1.17702	-12.7516	-0.0741454	64	-0.345224
218	DPL_1090	YVRHYF	Aβ42	1.34e-08	A	-1.84378	28	-35.2438	-0.0288091	-20.2205	-10.1806	45.8473	-2.66179	-6.08014	-12.7516	-0.315946	64	-0.344755
219	DPL_1090	YVRHYF	Aβ42	1.34e-08	A	-7.83803	28	-41.238	-0.122469	-13.321	-8.68416	45.8473	-1.71454	-3.14953	-12.7516	-0.208141	64	-0.33061
220	DPL_1090	YVRHYF	Aβ42	1.34e-08	A	-5.76472	28	-39.1647	-0.0900738	-15.2168	-12.4978	45.8473	-2.46125	-1.50343	-12.7516	-0.237763	64	-0.327837
221	DPL_1091	YVRHNH	Aβ42	0.003755	UA	-18.9386	28	-52.3386	-0.320994	-11.6319	-15.0441	49.1268	-0.730955	-1.57352	-9.7867	-0.197151	59	-0.518145
222	DPL_1091	YVRHNH	Aβ42	0.003755	UA	-16.5657	28	-49.9657	-0.280775	-11.1828	-15.9127	49.1268	-0.2716	-2.25197	-9.7867	-0.18954	59	-0.470314
223	DPL_1091	YVRHNH	Aβ42	0.003755	UA	-5.23473	28	-38.6347	-0.0887242	-21.7619	-20.8506	49.1268	-3.17436	-0.529653	-9.7867	-0.368845	59	-0.45757
224	DPL_1091	YVRHNH	Aβ42	0.003755	UA	-0.574466	28	-33.9745	-0.00973671	-25.1285	-17.9661	49.1268	-2.93926	-6.10084	-9.7867	-0.425906	59	-0.435643
225	DPL_1091	YVRHNH	Aβ42	0.003755	UA	-16.4891	28	-49.8891	-0.279476	-9.16647	-14.5404	49.1268	0	-1.84519	-9.7867	-0.155364	59	-0.43484
226	DPL_1091	YVRHNH	Aβ42	0.003755	UA	-12.6647	28	-46.0647	-0.214656	-12.9074	-13.6392	49.1268	-0.723567	-3.57656	-9.7867	-0.218769	59	-0.433425
227	DPL_1091	YVRHNH	Aβ42	0.003755	UA	-11.0684	28	-44.4684	-0.1876	-13.6268	-12.1451	49.1268	-1.43557	-2.62222	-9.7867	-0.230963	59	-0.418563
228	DPL_1091	YVRHNH	Aβ42	0.003755	UA	-14.0479	28	-47.4479	-0.238099	-9.66829	-13.6259	49.1268	0	-2.80427	-9.7867	-0.163869	59	-0.401969
229	DPL_1091	YVRHNH	Aβ42	0.003755	UA	-16.8267	28	-50.2267	-0.285198	-6.54174	-11.1963	49.1268	0	-0.892498	-9.7867	-0.110877	59	-0.396075
230	DPL_1091	YVRHNH	Aβ42	0.003755	UA	-11.4657	28	-44.8657	-0.194334	-11.6206	-19.05	49.1268	0	-2.08559	-9.7867	-0.196959	59	-0.391293
231	DPL_1092	WRWHIS	Aβ42	0.0005499	UA	-18.4958	28	-51.8958	-0.288997	-10.7373	-9.9505	46.9012	-1.54072	-0.678163	-11.9822	-0.16777	64	-0.456767
232	DPL_1092	WRWHIS	Aβ42	0.0005499	UA	-24.7846	28	-58.1846	-0.387259	-4.09156	-9.57769	46.9012	-0.672271	2.98301	-11.9822	-0.0639306	64	-0.45119
233	DPL_1092	WRWHIS	Aβ42	0.0005499	UA	-13.1506	28	-46.5506	-0.205478	-12.6964	-16.2879	46.9012	-1.26187	-0.262099	-11.9822	-0.198381	64	-0.40386
234	DPL_1092	WRWHIS	Aβ42	0.0005499	UA	-15.5611	28	-48.9611	-0.243142	-9.78338	-15.586	46.9012	-1.62592	3.53776	-11.9822	-0.152865	64	-0.396007
235	DPL_1092	WRWHIS	Aβ42	0.0005499	UA	-15.0168	28	-48.4168	-0.234638	-9.56887	-17.0107	46.9012	-0.291166	-0.0735595	-11.9822	-0.149514	64	-0.384152
236	DPL_1092	WRWHIS	Aβ42	0.0005499	UA	-9.95857	28	-43.3586	-0.155603	-14.6172	-15.8461	46.9012	-2.476	1.72429	-11.9822	-0.228393	64	-0.383996
237	DPL_1092	WRWHIS	Aβ42	0.0005499	UA	-7.84004	28	-41.24	-0.122501	-16.7301	-19.8006	46.9012	-1.72135	-1.11994	-11.9822	-0.261407	64	-0.383908
238	DPL_1092	WRWHIS	Aβ42	0.0005499	UA	-12.5036	28	-45.9036	-0.195369	-12.0002	-15.4611	46.9012	-0.833047	-1.56948	-11.9822	-0.187503	64	-0.382872
239	DPL_1092	WRWHIS	Aβ42	0.0005499	UA	-5.7887	28	-39.1887	-0.0904485	-17.5	-11.4017	46.9012	-3.54178	0.180516	-11.9822	-0.273438	64	-0.363886
240	DPL_1092	WRWHIS	Aβ42	0.0005499	UA	-14.5235	28	-47.9235	-0.22693	-8.54449	-15.7595	46.9012	-0.665525	1.59804	-11.9822	-0.133508	64	-0.360437
241	DPL_1093	WRWHET	Aβ42	5.4e-06	A	-32.894	29	-67.294	-0.498394	-9.97018	-11.9873	45.2083	0	-3.74179	-11.9426	-0.151063	66	-0.649457
242	DPL_1093	WRWHET	Aβ42	5.4e-06	A	-12.6697	29	-47.0697	-0.191966	-17.1348	-14.2464	45.2083	-2.13241	-2.53247	-11.9426	-0.259619	66	-0.451585
243	DPL_1093	WRWHET	Aβ42	5.4e-06	A	-13.5175	29	-47.9175	-0.204811	-12.8563	-14.6818	45.2083	-0.999168	-1.88719	-11.9426	-0.194792	66	-0.399603
244	DPL_1093	WRWHET	Aβ42	5.4e-06	A	-15.143	29	-49.543	-0.22944	-9.90281	-4.12922	45.2083	-0.630239	-5.53402	-11.9426	-0.150043	66	-0.379483
245	DPL_1093	WRWHET	Aβ42	5.4e-06	A	-12.1524	29	-46.5524	-0.184127	-12.8604	-11.2448	45.2083	-1.42621	-2.15412	-11.9426	-0.194854	66	-0.378982
246	DPL_1093	WRWHET	Aβ42	5.4e-06	A	-12.5384	29	-46.9384	-0.189975	-10.5008	-5.63774	45.2083	-1.67714	-1.7449	-11.9426	-0.159103	66	-0.349078
247	DPL_1093	WRWHET	Aβ42	5.4e-06	A	-10.7346	29	-45.1346	-0.162646	-11.7119	-4.83882	45.2083	-2	-2.25772	-11.9426	-0.177453	66	-0.340099
248	DPL_1093	WRWHET	Aβ42	5.4e-06	A	-12.3822	29	-46.7822	-0.187608	-9.75678	-13.9402	45.2083	-0.0102339	-2.51714	-11.9426	-0.14783	66	-0.335438
249	DPL_1093	WRWHET	Aβ42	5.4e-06	A	-7.50832	29	-41.9083	-0.113762	-14.6265	-12.2633	45.2083	-2.55168	0.415653	-11.9426	-0.221613	66	-0.335375
250	DPL_1093	WRWHET	Aβ42	5.4e-06	A	-4.81549	29	-39.2155	-0.072962	-16.8375	-14.9298	45.2083	-2.58422	-0.351499	-11.9426	-0.255113	66	-0.328075
251	DPL_1094	WRWHKV	Aβ42	8.39e-07	A	-12.1661	31	-48.5661	-0.184335	-15.3609	-17.6726	50.3239	-0.891148	-3.30186	-13.4102	-0.232741	66	-0.417076
252	DPL_1094	WRWHKV	Aβ42	8.39e-07	A	-8.86665	31	-45.2667	-0.134343	-15.699	-22.5191	50.3239	-1.17216	-0.261236	-13.4102	-0.237863	66	-0.372206
253	DPL_1094	WRWHKV	Aβ42	8.39e-07	A	-7.5309	31	-43.9309	-0.114105	-15.2313	-18.2859	50.3239	-1.46378	-0.918629	-13.4102	-0.230777	66	-0.344881
254	DPL_1094	WRWHKV	Aβ42	8.39e-07	A	-14.5177	31	-50.9177	-0.219965	-7.49089	-18.4599	50.3239	0.474497	0.318618	-13.4102	-0.113498	66	-0.333464
255	DPL_1094	WRWHKV	Aβ42	8.39e-07	A	-6.9315	31	-43.3315	-0.105023	-13.4782	-19.2099	50.3239	-0.511233	-1.94221	-13.4102	-0.204215	66	-0.309238
256	DPL_1094	WRWHKV	Aβ42	8.39e-07	A	-8.82174	31	-45.2217	-0.133663	-10.8628	-21.2406	50.3239	0.0368978	-0.230607	-13.4102	-0.164588	66	-0.29825
257	DPL_1094	WRWHKV	Aβ42	8.39e-07	A	-13.5026	31	-49.9026	-0.204585	-5.81249	-12.3834	50.3239	-0.507349	2.29705	-13.4102	-0.088068	66	-0.292653
258	DPL_1094	WRWHKV	Aβ42	8.39e-07	A	-12.1309	31	-48.5309	-0.183801	-6.27434	-20.933	50.3239	0.488767	2.72319	-13.4102	-0.0950657	66	-0.278867
259	DPL_1094	WRWHKV	Aβ42	8.39e-07	A	-10.3553	31	-46.7553	-0.156899	-7.62033	-19.126	50.3239	0.0683025	1.9033	-13.4102	-0.11546	66	-0.272359
260	DPL_1094	WRWHKV	Aβ42	8.39e-07	A	-4.87174	31	-41.2717	-0.0738143	-13.0865	-16.0164	50.3239	-1.56492	0.435267	-13.4102	-0.198281	66	-0.272095
261	DPL_1095	WRWHHM	Aβ42	1.68e-07	A	-20.6846	30	-56.0846	-0.304185	-11.5142	-19.5767	53.285	-0.460153	-0.161362	-12.1169	-0.169327	68	-0.473512
262	DPL_1095	WRWHHM	Aβ42	1.68e-07	A	-23.0039	30	-58.4039	-0.338292	-7.09362	-12.4739	53.285	0	-0.856662	-12.1169	-0.104318	68	-0.44261
263	DPL_1095	WRWHHM	Aβ42	1.68e-07	A	-13.9284	30	-49.3284	-0.20483	-15.2589	-18.8665	53.285	-1.17344	-1.83599	-12.1169	-0.224396	68	-0.429226
264	DPL_1095	WRWHHM	Aβ42	1.68e-07	A	-11.4079	30	-46.8079	-0.167763	-16.1637	-22.1821	53.285	-1.42965	-0.211871	-12.1169	-0.237702	68	-0.405465
265	DPL_1095	WRWHHM	Aβ42	1.68e-07	A	-11.1481	30	-46.5481	-0.163943	-16.0393	-15.3553	53.285	-1.55379	-3.19183	-12.1169	-0.235872	68	-0.399816
266	DPL_1095	WRWHHM	Aβ42	1.68e-07	A	-14.1137	30	-49.5137	-0.207554	-13.003	-15.8028	53.285	-0.392701	-3.76639	-12.1169	-0.19122	68	-0.398774
267	DPL_1095	WRWHHM	Aβ42	1.68e-07	A	-10.3168	30	-45.7168	-0.151718	-16.1503	-20.6286	53.285	-1.56871	-0.502407	-12.1169	-0.237505	68	-0.389223
268	DPL_1095	WRWHHM	Aβ42	1.68e-07	A	-20.7171	30	-56.1171	-0.304663	-5.58022	-13.6202	53.285	0	1.2299	-12.1169	-0.082062	68	-0.386725
269	DPL_1095	WRWHHM	Aβ42	1.68e-07	A	-22.8745	30	-58.2745	-0.336389	-3.38343	-8.92804	53.285	-1	4.48059	-12.1169	-0.0497564	68	-0.386145
270	DPL_1095	WRWHHM	Aβ42	1.68e-07	A	-16.6972	30	-52.0972	-0.245546	-8.87842	-20.4627	53.285	0	1.35292	-12.1169	-0.130565	68	-0.376111
271	DPL_1097	WRWHRQ	Aβ42	1.06e-06	A	-10.469	35	-50.869	-0.149558	-21.6339	-20.4046	55.1832	-1.59547	-6.00695	-13.5787	-0.309055	70	-0.458613
272	DPL_1097	WRWHRQ	Aβ42	1.06e-06	A	-22.2926	35	-62.6926	-0.318466	-7.93597	-19.1692	55.1832	-0.510572	3.38456	-13.5787	-0.113371	70	-0.431837
273	DPL_1097	WRWHRQ	Aβ42	1.06e-06	A	-15.1582	35	-55.5582	-0.216546	-14.3011	-19.2346	55.1832	-1	-1.28379	-13.5787	-0.204301	70	-0.420847
274	DPL_1097	WRWHRQ	Aβ42	1.06e-06	A	-8.40887	35	-48.8089	-0.120127	-18.3414	-10.7778	55.1832	-2.73821	-3.66928	-13.5787	-0.26202	70	-0.382147
275	DPL_1097	WRWHRQ	Aβ42	1.06e-06	A	-1.6095	35	-42.0095	-0.0229929	-22.9182	-11.0773	55.1832	-3.67193	-4.89499	-13.5787	-0.327403	70	-0.350396
276	DPL_1097	WRWHRQ	Aβ42	1.06e-06	A	-12.1132	35	-52.5132	-0.173046	-12.1107	-19.1902	55.1832	-0.603189	-0.464761	-13.5787	-0.17301	70	-0.346057
277	DPL_1097	WRWHRQ	Aβ42	1.06e-06	A	-14.6283	35	-55.0283	-0.208976	-9.09388	-17.8538	55.1832	0	-0.166973	-13.5787	-0.129913	70	-0.338888
278	DPL_1097	WRWHRQ	Aβ42	1.06e-06	A	-6.08782	35	-46.4878	-0.0869688	-17.4623	-18.2492	55.1832	-1.93745	-1.75039	-13.5787	-0.249462	70	-0.336431
279	DPL_1097	WRWHRQ	Aβ42	1.06e-06	A	-11.5812	35	-51.9812	-0.165446	-10.3507	-16.9033	55.1832	-1	1.50091	-13.5787	-0.147868	70	-0.313314
280	DPL_1097	WRWHRQ	Aβ42	1.06e-06	A	-12.3836	35	-52.7836	-0.176908	-9.19815	-13.0724	55.1832	-0.742962	-0.135874	-13.5787	-0.131402	70	-0.30831
281	DPL_1099	WRWHAM	Aβ42	1.47e-06	A	-17.9036	28	-51.3036	-0.284184	-9.31474	-6.90383	38.9687	-0.96838	-2.51212	-7.22198	-0.147853	63	-0.432037
282	DPL_1099	WRWHAM	Aβ42	1.47e-06	A	-20.9223	28	-54.3223	-0.332101	-6.21703	-3.26373	38.9687	0.0316198	-4.80032	-7.22198	-0.098683	63	-0.430784
283	DPL_1099	WRWHAM	Aβ42	1.47e-06	A	-16.4335	28	-49.8335	-0.26085	-10.5277	-5.34616	38.9687	-0.565972	-5.80768	-7.22198	-0.167106	63	-0.427956
284	DPL_1099	WRWHAM	Aβ42	1.47e-06	A	-10.9706	28	-44.3706	-0.174136	-15.9764	-6.03796	38.9687	-1.91837	-6.31231	-7.22198	-0.253593	63	-0.427729
285	DPL_1099	WRWHAM	Aβ42	1.47e-06	A	-8.26967	28	-41.6697	-0.131265	-17.5871	-9.83242	38.9687	-1.37512	-7.87285	-7.22198	-0.279161	63	-0.410425
286	DPL_1099	WRWHAM	Aβ42	1.47e-06	A	-11.0675	28	-44.4675	-0.175674	-14.6207	-3.95753	38.9687	-1.86372	-6.18269	-7.22198	-0.232075	63	-0.407749
287	DPL_1099	WRWHAM	Aβ42	1.47e-06	A	-12.9956	28	-46.3956	-0.20628	-12.0773	-7.22885	38.9687	-0.749709	-5.79118	-7.22198	-0.191702	63	-0.397982
288	DPL_1099	WRWHAM	Aβ42	1.47e-06	A	-0.313585	28	-33.7136	-0.00497753	-23.0684	-9.88897	38.9687	-2.89754	-8.14966	-7.22198	-0.366165	63	-0.371143
289	DPL_1099	WRWHAM	Aβ42	1.47e-06	A	-10.5012	28	-43.9012	-0.166685	-12.2689	-4.7253	38.9687	-1.22297	-5.62549	-7.22198	-0.194744	63	-0.361429
290	DPL_1099	WRWHAM	Aβ42	1.47e-06	A	-9.53218	28	-42.9322	-0.151304	-13.1483	-2.42106	38.9687	-2.80249	-2.28665	-7.22198	-0.208703	63	-0.360007
291	DPL_1100	WRWHDG	Aβ42	1.3e-07	A	-29.2538	27	-61.6538	-0.471836	-7.39691	-4.17759	46.9278	-1.5788	0.0598101	-9.17963	-0.119305	62	-0.591141
292	DPL_1100	WRWHDG	Aβ42	1.3e-07	A	-20.5084	27	-52.9084	-0.33078	-14.4063	-11.6449	46.9278	-1.41484	-3.77346	-9.17963	-0.23236	62	-0.56314
293	DPL_1100	WRWHDG	Aβ42	1.3e-07	A	-17.8215	27	-50.2215	-0.287444	-16.2296	-17.2236	46.9278	-0.998869	-4.22171	-9.17963	-0.261768	62	-0.549212
294	DPL_1100	WRWHDG	Aβ42	1.3e-07	A	-13.5018	27	-45.9018	-0.217772	-19.464	-15.6582	46.9278	-2.12777	-4.40049	-9.17963	-0.313935	62	-0.531707
295	DPL_1100	WRWHDG	Aβ42	1.3e-07	A	-17.5585	27	-49.9585	-0.283201	-13.891	-17.8162	46.9278	-0.340737	-3.86913	-9.17963	-0.224048	62	-0.507249
296	DPL_1100	WRWHDG	Aβ42	1.3e-07	A	-25.2653	27	-57.6653	-0.407505	-5.72239	-11.2347	46.9278	-0.744489	2.42621	-9.17963	-0.0922966	62	-0.499802
297	DPL_1100	WRWHDG	Aβ42	1.3e-07	A	-16.7689	27	-49.1689	-0.270467	-14.078	-20.5484	46.9278	-0.218982	-3.05925	-9.17963	-0.227064	62	-0.497531
298	DPL_1100	WRWHDG	Aβ42	1.3e-07	A	-5.9311	27	-38.3311	-0.0956629	-24.0739	-19.958	46.9278	-1.35118	-9.5009	-9.17963	-0.388289	62	-0.483952
299	DPL_1100	WRWHDG	Aβ42	1.3e-07	A	-12.5003	27	-44.9003	-0.201618	-15.6659	-14.2965	46.9278	-0.990529	-5.1499	-9.17963	-0.252676	62	-0.454295
300	DPL_1100	WRWHDG	Aβ42	1.3e-07	A	-17.7694	27	-50.1694	-0.286604	-10.2475	-5.8647	46.9278	-2.35012	0.675222	-9.17963	-0.165283	62	-0.451887
301	DPL_1102	WRWHEA	Aβ42	0.0005166	UA	-12.3364	28	-45.7364	-0.192757	-14.6642	-9.6898	42.1305	-2.2551	-2.33097	-12.896	-0.229127	64	-0.421884
302	DPL_1102	WRWHEA	Aβ42	0.0005166	UA	-18.377	28	-51.777	-0.28714	-5.93248	-10.1263	42.1305	0	-0.869346	-12.896	-0.092695	64	-0.379835
303	DPL_1102	WRWHEA	Aβ42	0.0005166	UA	-14.6158	28	-48.0158	-0.228372	-8.96545	-4.88939	42.1305	-0.745369	-3.9865	-12.896	-0.140085	64	-0.368457
304	DPL_1102	WRWHEA	Aβ42	0.0005166	UA	-15.0684	28	-48.4684	-0.235443	-8.15356	-9.35505	42.1305	-0.987367	-0.118985	-12.896	-0.127399	64	-0.362842
305	DPL_1102	WRWHEA	Aβ42	0.0005166	UA	-18.4116	28	-51.8116	-0.287681	-4.66877	-6.39545	42.1305	-0.919519	1.65532	-12.896	-0.0729495	64	-0.360631
306	DPL_1102	WRWHEA	Aβ42	0.0005166	UA	-14.1501	28	-47.5501	-0.221095	-8.31909	-11.444	42.1305	-1.1414	1.28366	-12.896	-0.129986	64	-0.351081
307	DPL_1102	WRWHEA	Aβ42	0.0005166	UA	-9.40491	28	-42.8049	-0.146952	-12.7534	-11.8444	42.1305	-1.39783	-2.07855	-12.896	-0.199272	64	-0.346224
308	DPL_1102	WRWHEA	Aβ42	0.0005166	UA	-13.5233	28	-46.9233	-0.211301	-8.17177	-4.4779	42.1305	-1.21148	-1.81378	-12.896	-0.127684	64	-0.338985
309	DPL_1102	WRWHEA	Aβ42	0.0005166	UA	-6.29816	28	-39.6982	-0.0984087	-15.2351	-12.5021	42.1305	-1.99408	-2.20415	-12.896	-0.238048	64	-0.336457
310	DPL_1102	WRWHEA	Aβ42	0.0005166	UA	-11.0644	28	-44.4644	-0.172881	-10.4426	-10.8408	42.1305	-2	1.77781	-12.896	-0.163165	64	-0.336046
311	DPL_1103	WRWHGK	Aβ42	1.82e-06	A	-18.2296	32	-55.6296	-0.256756	2.97072	-6.77451	43.1069	0.147044	6.12067	-16.2734	0.0418411	71	-0.214914
312	DPL_1103	WRWHGK	Aβ42	1.82e-06	A	-20.1911	32	-57.5911	-0.284381	5.16491	-5.77761	43.1069	1.09162	4.60485	-16.2734	0.0727452	71	-0.211636
313	DPL_1103	WRWHGK	Aβ42	1.82e-06	A	-14.1285	32	-51.5285	-0.198994	-0.801857	-2.55702	43.1069	0.0142741	0.690762	-16.2734	-0.0112938	71	-0.210287
314	DPL_1103	WRWHGK	Aβ42	1.82e-06	A	-22.4004	32	-59.8004	-0.315499	8.21847	-1.17514	43.1069	1.09162	5.35717	-16.2734	0.115753	71	-0.199746
315	DPL_1103	WRWHGK	Aβ42	1.82e-06	A	-2.51289	32	-39.9129	-0.0353927	-9.67983	0.601183	43.1069	-3.01184	0.522477	-16.2734	-0.136336	71	-0.171728
316	DPL_1103	WRWHGK	Aβ42	1.82e-06	A	-20.3447	32	-57.7447	-0.286545	8.40404	-0.0866378	43.1069	1.09162	4.99849	-16.2734	0.118367	71	-0.168178
317	DPL_1103	WRWHGK	Aβ42	1.82e-06	A	-10.8619	32	-48.2619	-0.152985	-0.959314	-1.03939	43.1069	0.509626	-1.97571	-16.2734	-0.0135115	71	-0.166496
318	DPL_1103	WRWHGK	Aβ42	1.82e-06	A	-11.4449	32	-48.8449	-0.161196	-0.317084	8.10609	43.1069	-0.655112	-1.88011	-16.2734	-0.00446597	71	-0.165662
319	DPL_1103	WRWHGK	Aβ42	1.82e-06	A	-10.8805	32	-48.2805	-0.153246	-0.752817	5.1401	43.1069	0.0916197	-3.37173	-16.2734	-0.010603	71	-0.163849
320	DPL_1103	WRWHGK	Aβ42	1.82e-06	A	-5.02077	32	-42.4208	-0.0707151	-6.40771	-9.90356	43.1069	-0.648058	1.0101	-16.2734	-0.0902495	71	-0.160965
321	DPL_1104	WRWHYK	Aβ42	6.4e-06	A	-9.07126	29	-43.4713	-0.137443	-14.678	-5.85018	39.3225	-2	-4.95293	-15.1369	-0.222394	66	-0.359838
322	DPL_1104	WRWHYK	Aβ42	6.4e-06	A	-20.8094	29	-55.2094	-0.315295	-1.61864	5.35333	39.3225	-2.69681	4.8113	-15.1369	-0.0245249	66	-0.33982
323	DPL_1104	WRWHYK	Aβ42	6.4e-06	A	-14.5049	29	-48.9049	-0.219771	-5.83211	-8.91905	39.3225	-1	1.96989	-15.1369	-0.0883652	66	-0.308136
324	DPL_1104	WRWHYK	Aβ42	6.4e-06	A	-8.84154	29	-43.2415	-0.133963	-10.923	-6.11933	39.3225	-3.03634	2.11117	-15.1369	-0.165501	66	-0.299463
325	DPL_1104	WRWHYK	Aβ42	6.4e-06	A	-15.7859	29	-50.1859	-0.23918	-3.87744	-1.11764	39.3225	-2	3.48138	-15.1369	-0.0587491	66	-0.29793
326	DPL_1104	WRWHYK	Aβ42	6.4e-06	A	-4.5225	29	-38.9225	-0.0685228	-14.6382	-5.67898	39.3225	-1.93493	-5.72583	-15.1369	-0.221791	66	-0.290313
327	DPL_1104	WRWHYK	Aβ42	6.4e-06	A	-11.1705	29	-45.5705	-0.16925	-7.6388	-7.32509	39.3225	-1.58836	1.42416	-15.1369	-0.115739	66	-0.28499
328	DPL_1104	WRWHYK	Aβ42	6.4e-06	A	-18.6008	29	-53.0008	-0.28183	-0.20582	-1.16513	39.3225	-0.779779	3.02799	-15.1369	-0.00311849	66	-0.284948
329	DPL_1104	WRWHYK	Aβ42	6.4e-06	A	-16.567	29	-50.967	-0.251015	-2.04296	-5.55298	39.3225	-0.383368	2.03698	-15.1369	-0.0309539	66	-0.281969
330	DPL_1104	WRWHYK	Aβ42	6.4e-06	A	-9.68459	29	-44.0846	-0.146736	-8.65096	-6.86205	39.3225	-1.22821	-1.07562	-15.1369	-0.131075	66	-0.277811
331	DPL_1105	WRWHTQ	Aβ42	9.5e-08	A	-13.4752	27	-45.8752	-0.201123	-17.609	-12.2754	47.4615	-1	-4.10642	-10.4492	-0.26282	67	-0.463943
332	DPL_1105	WRWHTQ	Aβ42	9.5e-08	A	-23.2885	27	-55.6885	-0.347589	-7.67943	-8.39503	47.4615	-0.155243	1.01077	-10.4492	-0.114618	67	-0.462207
333	DPL_1105	WRWHTQ	Aβ42	9.5e-08	A	-19.0864	27	-51.4864	-0.284872	-10.7224	-16.4218	47.4615	-0.0031578	1.46411	-10.4492	-0.160036	67	-0.444908
334	DPL_1105	WRWHTQ	Aβ42	9.5e-08	A	-9.78687	27	-42.1869	-0.146073	-19.183	-12.2057	47.4615	-1	-5.71527	-10.4492	-0.286313	67	-0.432385
335	DPL_1105	WRWHTQ	Aβ42	9.5e-08	A	-16.3385	27	-48.7385	-0.243858	-11.9782	-5.593	47.4615	-1.78882	0.865128	-10.4492	-0.17878	67	-0.422638
336	DPL_1105	WRWHTQ	Aβ42	9.5e-08	A	-19.5782	27	-51.9782	-0.292211	-8.51341	-14.4734	47.4615	-0.438871	4.18031	-10.4492	-0.127066	67	-0.419277
337	DPL_1105	WRWHTQ	Aβ42	9.5e-08	A	-14.2717	27	-46.6717	-0.21301	-13.446	-15.7749	47.4615	0	-1.59366	-10.4492	-0.200686	67	-0.413696
338	DPL_1105	WRWHTQ	Aβ42	9.5e-08	A	-18.7946	27	-51.1946	-0.280516	-8.66272	-7.90928	47.4615	-0.860032	2.07674	-10.4492	-0.129294	67	-0.40981
339	DPL_1105	WRWHTQ	Aβ42	9.5e-08	A	-18.251	27	-50.651	-0.272403	-9.07472	-8.0688	47.4615	-0.56008	0.828807	-10.4492	-0.135444	67	-0.407846
340	DPL_1105	WRWHTQ	Aβ42	9.5e-08	A	-12.3757	27	-44.7757	-0.184712	-14.8436	-15.7601	47.4615	0	-3.00192	-10.4492	-0.221547	67	-0.406259
341	DPL_1107	WRWHDK	Aβ42	0.004666	UA	-14.5037	32	-51.9037	-0.216473	-20.5457	-22.8393	58.8877	-3.42477	2.47642	-14.0771	-0.306652	67	-0.523125
342	DPL_1107	WRWHDK	Aβ42	0.004666	UA	-13.5667	27	-45.9667	-0.202488	-19.2679	-7.53878	47.4615	-2.07758	-4.46994	-10.4492	-0.287581	67	-0.490069
343	DPL_1107	WRWHDK	Aβ42	0.004666	UA	-18.7423	32	-56.1423	-0.279736	-13.8952	-24.7743	58.8877	-1	1.89197	-14.0771	-0.207391	67	-0.487127
344	DPL_1107	WRWHDK	Aβ42	0.004666	UA	-19.2908	27	-51.6908	-0.287923	-13.3372	-16.4491	47.4615	-0.154195	-0.62352	-10.4492	-0.199062	67	-0.486985
345	DPL_1107	WRWHDK	Aβ42	0.004666	UA	-9.72058	27	-42.1206	-0.145083	-22.5208	-14.0089	47.4615	-1.27246	-7.22515	-10.4492	-0.336131	67	-0.481215
346	DPL_1107	WRWHDK	Aβ42	0.004666	UA	-15.7155	27	-48.1155	-0.234559	-15.5616	-18.7349	47.4615	-0.555582	-0.340347	-10.4492	-0.232263	67	-0.466823
347	DPL_1107	WRWHDK	Aβ42	0.004666	UA	-10.0005	27	-42.4005	-0.149262	-20.762	-10.9853	47.4615	-1.61019	-5.82991	-10.4492	-0.309881	67	-0.459143
348	DPL_1107	WRWHDK	Aβ42	0.004666	UA	-11.5827	32	-48.9827	-0.172876	-18.9848	-21.2152	58.8877	-2.44708	-0.057135	-14.0771	-0.283355	67	-0.456231
349	DPL_1107	WRWHDK	Aβ42	0.004666	UA	-16.5131	27	-48.9131	-0.246465	-13.971	-15.6208	47.4615	0	-2.1957	-10.4492	-0.208522	67	-0.454987
350	DPL_1107	WRWHDK	Aβ42	0.004666	UA	-14.2162	32	-51.6162	-0.212182	-16.2624	-30.276	58.8877	-1.26358	3.17175	-14.0771	-0.242723	67	-0.454905
351	DPL_1108	WRWHES	Aβ42	5.88e-05	A	-18.9374	29	-53.3374	-0.291344	-5.51792	-15.4061	46.6947	-0.0390166	2.3178	-15.2029	-0.0848911	65	-0.376235
352	DPL_1108	WRWHES	Aβ42	5.88e-05	A	-3.38598	29	-37.786	-0.052092	-20.3708	-11.6116	46.6947	-4.35705	-0.0447182	-15.2029	-0.313396	65	-0.365488
353	DPL_1108	WRWHES	Aβ42	5.88e-05	A	-10.6289	29	-45.0289	-0.163522	-11.4435	-14.218	46.6947	-2.25134	3.32006	-15.2029	-0.176054	65	-0.339577
354	DPL_1108	WRWHES	Aβ42	5.88e-05	A	-12.1895	29	-46.5895	-0.187531	-9.87801	-15.9188	46.6947	-0.335356	-0.778403	-15.2029	-0.151969	65	-0.3395
355	DPL_1108	WRWHES	Aβ42	5.88e-05	A	-4.80006	29	-39.2001	-0.0738471	-17.2429	-10.6859	46.6947	-3.51184	0.0402801	-15.2029	-0.265276	65	-0.339123
356	DPL_1108	WRWHES	Aβ42	5.88e-05	A	-15.88	29	-50.28	-0.244308	-5.55182	-9.18671	46.6947	-1.52278	4.21897	-15.2029	-0.0854126	65	-0.329721
357	DPL_1108	WRWHES	Aβ42	5.88e-05	A	-12.2469	29	-46.6469	-0.188414	-8.72227	-15.652	46.6947	-0.787129	1.77998	-15.2029	-0.134189	65	-0.322603
358	DPL_1108	WRWHES	Aβ42	5.88e-05	A	-13.4379	29	-47.8379	-0.206737	-6.87841	-10.7142	46.6947	-1.9099	4.97236	-15.2029	-0.105822	65	-0.312558
359	DPL_1108	WRWHES	Aβ42	5.88e-05	A	-12.1513	29	-46.5513	-0.186944	-7.71745	-14.7006	46.6947	-0.898656	2.68722	-15.2029	-0.11873	65	-0.305674
360	DPL_1108	WRWHES	Aβ42	5.88e-05	A	-6.65843	29	-41.0584	-0.102437	-13.0675	-16.3486	46.6947	-2	1.87529	-15.2029	-0.201038	65	-0.303475
361	DPL_1109	WRWHHW	Aβ42	1.29e-05	A	-16.4002	29	-50.8002	-0.221624	-15.3177	-11.3582	46.5404	-1.54876	-4.38895	-12.6429	-0.206996	74	-0.42862
362	DPL_1109	WRWHHW	Aβ42	1.29e-05	A	-22.7573	29	-57.1573	-0.307531	-7.11544	-12.0921	46.5404	-0.868638	1.88395	-12.6429	-0.0961546	74	-0.403686
363	DPL_1109	WRWHHW	Aβ42	1.29e-05	A	-15.5851	29	-49.9851	-0.21061	-13.532	-9.6632	46.5404	-1.02343	-5.2207	-12.6429	-0.182864	74	-0.393475
364	DPL_1109	WRWHHW	Aβ42	1.29e-05	A	-18.1408	29	-52.5408	-0.245146	-10.5955	-8.83569	46.5404	-1.59103	-0.768148	-12.6429	-0.143182	74	-0.388328
365	DPL_1109	WRWHHW	Aβ42	1.29e-05	A	-10.8004	29	-45.2004	-0.145951	-17.184	-9.63101	46.5404	-1.32958	-7.8479	-12.6429	-0.232216	74	-0.378167
366	DPL_1109	WRWHHW	Aβ42	1.29e-05	A	-8.94645	29	-43.3464	-0.120898	-18.6537	-11.8151	46.5404	-2.6088	-3.87622	-12.6429	-0.252077	74	-0.372975
367	DPL_1109	WRWHHW	Aβ42	1.29e-05	A	-2.35117	29	-36.7512	-0.0317726	-24.2121	-12.3812	46.5404	-2.8687	-8.26791	-12.6429	-0.327191	74	-0.358963
368	DPL_1109	WRWHHW	Aβ42	1.29e-05	A	-9.1421	29	-43.5421	-0.123542	-16.9097	-9.32564	46.5404	-0.868697	-9.2933	-12.6429	-0.228509	74	-0.352051
369	DPL_1109	WRWHHW	Aβ42	1.29e-05	A	-11.8796	29	-46.2796	-0.160535	-12.9007	-12.5261	46.5404	-0.625317	-4.51161	-12.6429	-0.174334	74	-0.334869
370	DPL_1109	WRWHHW	Aβ42	1.29e-05	A	-14.0465	29	-48.4465	-0.189817	-10.6589	-11.0864	46.5404	-0.675522	-2.81889	-12.6429	-0.144039	74	-0.333856
371	DPL_1110	WRWHCW	Aβ42	1.48e-05	A	-15.6771	29	-50.0771	-0.223958	-6.41579	-11.2883	41.6413	-0.270976	0.149677	-14.7973	-0.0916541	70	-0.315612
372	DPL_1110	WRWHCW	Aβ42	1.48e-05	A	-16.123	29	-50.523	-0.230328	-4.41246	-13.8352	41.6413	-0.308508	3.54328	-14.7973	-0.0630351	70	-0.293363
373	DPL_1110	WRWHCW	Aβ42	1.48e-05	A	-12.6859	29	-47.0859	-0.181227	-6.23373	-9.59026	41.6413	0.0546574	-1.62443	-14.7973	-0.0890532	70	-0.27028
374	DPL_1110	WRWHCW	Aβ42	1.48e-05	A	-13.9534	29	-48.3534	-0.199335	-4.90261	-12.8493	41.6413	-1.14128	5.40238	-14.7973	-0.0700373	70	-0.269372
375	DPL_1110	WRWHCW	Aβ42	1.48e-05	A	-12.1322	29	-46.5322	-0.173318	-6.372	-6.37827	41.6413	-1.90074	3.27964	-14.7973	-0.0910285	70	-0.264346
376	DPL_1110	WRWHCW	Aβ42	1.48e-05	A	-10.5943	29	-44.9943	-0.151346	-7.64898	-9.88868	41.6413	-0.886851	-0.0832292	-14.7973	-0.109271	70	-0.260618
377	DPL_1110	WRWHCW	Aβ42	1.48e-05	A	-18.2873	29	-52.6873	-0.261248	0.101535	-5.84031	41.6413	0.0546574	2.83585	-14.7973	0.00145049	70	-0.259797
378	DPL_1110	WRWHCW	Aβ42	1.48e-05	A	-7.31126	29	-41.7113	-0.104447	-10.7281	-11.6742	41.6413	-0.993103	-1.51444	-14.7973	-0.153259	70	-0.257705
379	DPL_1110	WRWHCW	Aβ42	1.48e-05	A	-1.88267	29	-36.2827	-0.0268953	-16.0642	-4.98867	41.6413	-2.99932	-3.37219	-14.7973	-0.229489	70	-0.256384
380	DPL_1110	WRWHCW	Aβ42	1.48e-05	A	-12.5442	29	-46.9442	-0.179203	-5.38623	-11.3264	41.6413	-0.94478	3.48923	-14.7973	-0.0769461	70	-0.256149
381	DPL_1111	WRWHGN	Aβ42	7.42e-06	A	-12.5665	27	-44.9665	-0.202685	-16.3128	-8.96783	38.0459	-2	-1.2332	-10.7827	-0.26311	62	-0.465795
382	DPL_1111	WRWHGN	Aβ42	7.42e-06	A	-12.0564	27	-44.4564	-0.194458	-16.8014	2.92774	38.0459	-2.63313	-5.51693	-10.7827	-0.27099	62	-0.465449
383	DPL_1111	WRWHGN	Aβ42	7.42e-06	A	-12.0649	27	-44.4649	-0.194595	-16.2015	-9.58754	38.0459	-1.0044	-4.19702	-10.7827	-0.261314	62	-0.455909
384	DPL_1111	WRWHGN	Aβ42	7.42e-06	A	-19.3299	27	-51.7299	-0.311773	-7.73511	-1.3518	38.0459	-0.977922	0.0614081	-10.7827	-0.12476	62	-0.436533
385	DPL_1111	WRWHGN	Aβ42	7.42e-06	A	-21.9767	27	-54.3767	-0.354463	-4.25992	-2.95913	38.0459	0	1.01533	-10.7827	-0.0687085	62	-0.423171
386	DPL_1111	WRWHGN	Aβ42	7.42e-06	A	-13.6435	27	-46.0435	-0.220056	-12.5524	-6.75326	38.0459	-1.93321	1.1928	-10.7827	-0.202459	62	-0.422515
387	DPL_1111	WRWHGN	Aβ42	7.42e-06	A	-11.5453	27	-43.9453	-0.186215	-14.4187	-5.05123	38.0459	-1.77217	-2.07196	-10.7827	-0.232559	62	-0.418774
388	DPL_1111	WRWHGN	Aβ42	7.42e-06	A	-13.8276	27	-46.2276	-0.223026	-11.9658	-5.12372	38.0459	-1.44696	-0.688618	-10.7827	-0.192997	62	-0.416023
389	DPL_1111	WRWHGN	Aβ42	7.42e-06	A	-5.38207	27	-37.7821	-0.0868077	-19.3107	-6.67266	38.0459	-2.17829	-4.82443	-10.7827	-0.311464	62	-0.398271
390	DPL_1111	WRWHGN	Aβ42	7.42e-06	A	-6.22483	27	-38.6248	-0.1004	-17.3063	-6.54069	38.0459	-1.82425	-4.0378	-10.7827	-0.279134	62	-0.379534
391	DPL_1112	WRWHFH	Aβ42	1.95e-05	A	-21.4193	29	-55.8193	-0.30168	-12.1807	-14.4771	51.1304	-1	-1.66839	-12.4222	-0.171559	71	-0.47324
392	DPL_1112	WRWHFH	Aβ42	1.95e-05	A	-5.28825	29	-39.6883	-0.0744825	-24.674	-17.4396	51.1304	-2.34391	-7.98485	-12.4222	-0.347521	71	-0.422003
393	DPL_1112	WRWHFH	Aβ42	1.95e-05	A	-18.9523	29	-53.3523	-0.266934	-9.76188	-6.17506	51.1304	-2.1045	0.480944	-12.4222	-0.137491	71	-0.404426
394	DPL_1112	WRWHFH	Aβ42	1.95e-05	A	-10.8661	29	-45.2661	-0.153044	-17.6417	-11.0408	51.1304	-2.23749	-4.51379	-12.4222	-0.248474	71	-0.401518
395	DPL_1112	WRWHFH	Aβ42	1.95e-05	A	-14.2146	29	-48.6146	-0.200206	-12.126	-16.824	51.1304	-0.305796	-2.67501	-12.4222	-0.170788	71	-0.370994
396	DPL_1112	WRWHFH	Aβ42	1.95e-05	A	-16.2253	29	-50.6253	-0.228525	-9.87937	-17.2668	51.1304	0	-1.24597	-12.4222	-0.139146	71	-0.367671
397	DPL_1112	WRWHFH	Aβ42	1.95e-05	A	-14.8844	29	-49.2844	-0.20964	-11.0134	-14.607	51.1304	-0.971533	-0.406701	-12.4222	-0.155118	71	-0.364758
398	DPL_1112	WRWHFH	Aβ42	1.95e-05	A	-7.22243	29	-41.6224	-0.101724	-18.2211	-19.9722	51.1304	-0.953389	-4.9935	-12.4222	-0.256635	71	-0.35836
399	DPL_1112	WRWHFH	Aβ42	1.95e-05	A	3.4611	29	-30.9389	0.0487479	-28.3837	-14.4765	51.1304	-3.63677	-8.78043	-12.4222	-0.399771	71	-0.351023
400	DPL_1112	WRWHFH	Aβ42	1.95e-05	A	-4.02178	29	-38.4218	-0.0566448	-20.714	-19.1162	51.1304	-1.43006	-6.80348	-12.4222	-0.291746	71	-0.348391
401	DPL_1113	WRWHYT	Aβ42	2.48e-09	A	-19.6034	28	-53.0034	-0.284107	-10.0363	-6.94421	43.4265	-0.447382	-3.9423	-11.0441	-0.145454	69	-0.429561
402	DPL_1113	WRWHYT	Aβ42	2.48e-09	A	-23.5436	28	-56.9436	-0.341211	-4.88203	-7.71466	43.4265	-0.665143	2.33762	-11.0441	-0.070754	69	-0.411966
403	DPL_1113	WRWHYT	Aβ42	2.48e-09	A	-6.95393	28	-40.3539	-0.100782	-20.7009	-8.6673	43.4265	-2.90307	-5.396	-11.0441	-0.300013	69	-0.400795
404	DPL_1113	WRWHYT	Aβ42	2.48e-09	A	-13.9511	28	-47.3511	-0.20219	-12.5774	-9.57791	43.4265	-0.746599	-4.14919	-11.0441	-0.182281	69	-0.384472
405	DPL_1113	WRWHYT	Aβ42	2.48e-09	A	-4.13273	28	-37.5327	-0.0598946	-22.3564	-8.7286	43.4265	-2.66515	-7.91676	-11.0441	-0.324006	69	-0.383901
406	DPL_1113	WRWHYT	Aβ42	2.48e-09	A	-7.9227	28	-41.3227	-0.114822	-18.5519	-6.20616	43.4265	-2.81514	-4.77646	-11.0441	-0.268867	69	-0.383689
407	DPL_1113	WRWHYT	Aβ42	2.48e-09	A	-12.6886	28	-46.0886	-0.183893	-12.7571	-6.62531	43.4265	-0.649207	-6.13626	-11.0441	-0.184885	69	-0.368778
408	DPL_1113	WRWHYT	Aβ42	2.48e-09	A	-18.566	28	-51.966	-0.269072	-6.83949	-10.2665	43.4265	-0.336103	0.537341	-11.0441	-0.0991231	69	-0.368195
409	DPL_1113	WRWHYT	Aβ42	2.48e-09	A	-16.8948	28	-50.2948	-0.244852	-8.38448	-7.06472	43.4265	-0.992929	-0.375321	-11.0441	-0.121514	69	-0.366366
410	DPL_1113	WRWHYT	Aβ42	2.48e-09	A	-14.8212	28	-48.2212	-0.214799	-10.4399	-4.51749	43.4265	0	-7.08034	-11.0441	-0.151303	69	-0.366103
411	DPL_1114	WRWHHK	Aβ42	1.42e-09	A	-17.7809	32	-55.1809	-0.257695	-16.6541	-14.7928	46.3831	-1.78196	-3.19901	-11.9597	-0.241363	69	-0.499058
412	DPL_1114	WRWHHK	Aβ42	1.42e-09	A	-9.32347	32	-46.7235	-0.135123	-14.3936	-18.9363	46.3831	0	-4.92541	-11.9597	-0.208602	69	-0.343725
413	DPL_1114	WRWHHK	Aβ42	1.42e-09	A	-11.6964	32	-49.0964	-0.169514	-11.6869	-6.92532	46.3831	-1	-4.91684	-11.9597	-0.169375	69	-0.338888
414	DPL_1114	WRWHHK	Aβ42	1.42e-09	A	-5.28482	32	-42.6848	-0.0765916	-17.166	-16.4619	46.3831	-1	-5.535	-11.9597	-0.248782	69	-0.325374
415	DPL_1114	WRWHHK	Aβ42	1.42e-09	A	-5.92318	32	-43.3232	-0.0858431	-16.3038	-14.0299	46.3831	-1.16493	-5.3281	-11.9597	-0.236287	69	-0.32213
416	DPL_1114	WRWHHK	Aβ42	1.42e-09	A	-7.18028	32	-44.5803	-0.104062	-14.6278	-16.2797	46.3831	-0.637818	-4.31938	-11.9597	-0.211997	69	-0.316059
417	DPL_1114	WRWHHK	Aβ42	1.42e-09	A	-7.97022	32	-45.3702	-0.11551	-13.7482	-13.8541	46.3831	-0.567556	-4.8915	-11.9597	-0.19925	69	-0.31476
418	DPL_1114	WRWHHK	Aβ42	1.42e-09	A	-11.9806	32	-49.3806	-0.173632	-8.90268	-13.6425	46.3831	0	-2.08142	-11.9597	-0.129024	69	-0.302519
419	DPL_1114	WRWHHK	Aβ42	1.42e-09	A	-6.14029	32	-43.5403	-0.0889896	-14.464	-8.64078	46.3831	-1.6641	-4.48564	-11.9597	-0.209623	69	-0.298613
420	DPL_1114	WRWHHK	Aβ42	1.42e-09	A	-8.7949	32	-46.1949	-0.127462	-11.6203	-10.2193	46.3831	-0.61313	-4.42601	-11.9597	-0.16841	69	-0.295873
421	DPL_1115	WRWHWH	Aβ42	8.93e-08	A	-23.5747	29	-57.9747	-0.318577	-0.822451	-4.35956	41.4742	-1.69457	7.11886	-17.5968	-0.0111142	74	-0.329692
422	DPL_1115	WRWHWH	Aβ42	8.93e-08	A	-13.8756	29	-48.2756	-0.187509	-8.65402	-3.83282	41.4742	-1.84921	-0.450291	-17.5968	-0.116946	74	-0.304455
423	DPL_1115	WRWHWH	Aβ42	8.93e-08	A	-19.5242	29	-53.9242	-0.26384	-2.64119	-10.0485	41.4742	-0.553078	4.15383	-17.5968	-0.0356918	74	-0.299532
424	DPL_1115	WRWHWH	Aβ42	8.93e-08	A	-17.4283	29	-51.8283	-0.235518	-4.55832	0.290915	41.4742	-1.12478	-0.879528	-17.5968	-0.061599	74	-0.297117
425	DPL_1115	WRWHWH	Aβ42	8.93e-08	A	-17.4179	29	-51.8179	-0.235377	-4.55298	-1.40125	41.4742	-1.63226	1.69733	-17.5968	-0.0615268	74	-0.296903
426	DPL_1115	WRWHWH	Aβ42	8.93e-08	A	-8.83063	29	-43.2306	-0.119333	-13.0171	-10.9551	41.4742	-0.777773	-4.9738	-17.5968	-0.175907	74	-0.29524
427	DPL_1115	WRWHWH	Aβ42	8.93e-08	A	-19.9751	29	-54.3751	-0.269934	-0.946519	-7.50343	41.4742	-0.561554	4.71448	-17.5968	-0.0127908	74	-0.282725
428	DPL_1115	WRWHWH	Aβ42	8.93e-08	A	-17.0959	29	-51.4959	-0.231026	-3.27029	-2.44912	41.4742	-0.696135	0.321131	-17.5968	-0.0441931	74	-0.275219
429	DPL_1115	WRWHWH	Aβ42	8.93e-08	A	-17.4715	29	-51.8715	-0.236101	-2.69276	-2.74389	41.4742	-0.949312	1.90685	-17.5968	-0.0363886	74	-0.27249
430	DPL_1115	WRWHWH	Aβ42	8.93e-08	A	-11.8041	29	-46.2041	-0.159515	-8.01517	-9.70754	41.4742	-0.668816	-0.887426	-17.5968	-0.108313	74	-0.267828
431	DPL_1116	WRWHWN	Aβ42	1.77e-09	A	-28.9982	29	-63.3982	-0.402752	1.54242	0.580936	38.4205	0	1.25195	-13.9837	0.0214225	72	-0.38133
432	DPL_1116	WRWHWN	Aβ42	1.77e-09	A	-14.0181	29	-48.4181	-0.194695	-11.8456	-3.47896	38.4205	-1.42245	-5.32474	-13.9837	-0.164522	72	-0.359217
433	DPL_1116	WRWHWN	Aβ42	1.77e-09	A	-22.3232	29	-56.7232	-0.310045	-1.66182	-0.65809	38.4205	0	-1.33278	-13.9837	-0.0230809	72	-0.333125
434	DPL_1116	WRWHWN	Aβ42	1.77e-09	A	-1.71071	29	-36.1107	-0.0237598	-22.1691	-8.90001	38.4205	-3.02479	-7.50368	-13.9837	-0.307904	72	-0.331664
435	DPL_1116	WRWHWN	Aβ42	1.77e-09	A	-27.0761	29	-61.4761	-0.376057	3.82817	-1.7161	38.4205	0	4.68622	-13.9837	0.053169	72	-0.322888
436	DPL_1116	WRWHWN	Aβ42	1.77e-09	A	-8.07984	29	-42.4798	-0.11222	-14.2997	-5.68127	38.4205	-1.54555	-6.32383	-13.9837	-0.198607	72	-0.310827
437	DPL_1116	WRWHWN	Aβ42	1.77e-09	A	-6.96468	29	-41.3647	-0.0967317	-13.6858	-3.14247	38.4205	-2.10022	-4.97386	-13.9837	-0.190081	72	-0.286813
438	DPL_1116	WRWHWN	Aβ42	1.77e-09	A	-12.8739	29	-47.2739	-0.178804	-7.57886	-4.60415	38.4205	-1.52612	-0.08797	-13.9837	-0.105262	72	-0.284066
439	DPL_1116	WRWHWN	Aβ42	1.77e-09	A	-12.0629	29	-46.4629	-0.167541	-8.16876	3.32151	38.4205	-1.00667	-6.40683	-13.9837	-0.113455	72	-0.280996
440	DPL_1116	WRWHWN	Aβ42	1.77e-09	A	-16.2184	29	-50.6184	-0.225255	-3.74561	-3.76039	38.4205	-0.53789	-0.0365927	-13.9837	-0.0520224	72	-0.277277
441	DPL_1117	WRWHQF	Aβ42	3.46e-07	A	-20.7831	30	-56.1831	-0.296901	-8.82665	-9.57492	46.5281	-0.933606	-0.86493	-12.8349	-0.126095	70	-0.422996
442	DPL_1117	WRWHQF	Aβ42	3.46e-07	A	-18.9705	30	-54.3705	-0.271007	-9.9616	-12.7559	46.5281	-1.77967	2.44414	-12.8349	-0.142309	70	-0.413316
443	DPL_1117	WRWHQF	Aβ42	3.46e-07	A	-13.7782	30	-49.1782	-0.196832	-13.8885	-6.33047	46.5281	-2.08577	-3.63169	-12.8349	-0.198408	70	-0.39524
444	DPL_1117	WRWHQF	Aβ42	3.46e-07	A	-19.2164	30	-54.6164	-0.27452	-8.30579	-6.99348	46.5281	-1.56365	0.507353	-12.8349	-0.118654	70	-0.393175
445	DPL_1117	WRWHQF	Aβ42	3.46e-07	A	-14.8838	30	-50.2838	-0.212625	-12.2505	-13.4553	46.5281	-1.14953	-1.61445	-12.8349	-0.175007	70	-0.387633
446	DPL_1117	WRWHQF	Aβ42	3.46e-07	A	-11.0201	30	-46.4201	-0.157429	-15.6604	-11.0124	46.5281	-2.95967	-0.0912591	-12.8349	-0.223719	70	-0.381149
447	DPL_1117	WRWHQF	Aβ42	3.46e-07	A	-8.77665	30	-44.1767	-0.125381	-17.0482	-17.6443	46.5281	-0.958978	-4.96553	-12.8349	-0.243546	70	-0.368927
448	DPL_1117	WRWHQF	Aβ42	3.46e-07	A	-12.8425	30	-48.2425	-0.183465	-12.5496	-9.96364	46.5281	-1.06817	-3.93598	-12.8349	-0.17928	70	-0.362744
449	DPL_1117	WRWHQF	Aβ42	3.46e-07	A	-6.1805	30	-41.5805	-0.0882929	-18.9543	-10.7631	46.5281	-2.87265	-3.80572	-12.8349	-0.270776	70	-0.359069
450	DPL_1117	WRWHQF	Aβ42	3.46e-07	A	-16.3845	30	-51.7845	-0.234064	-8.65574	-8.11449	46.5281	-0.987041	-1.24256	-12.8349	-0.123653	70	-0.357717
451	DPL_1118	YEKKHN	Aβ42	6.46e-05	A	-18.1819	31	-54.5819	-0.313482	-4.12868	-18.5896	47.8442	-0.0573782	5.37358	-13.0311	-0.0711842	58	-0.384666
452	DPL_1118	YEKKHN	Aβ42	6.46e-05	A	-0.0211373	31	-36.4211	-0.000364436	-22.1102	-13.4029	47.8442	-3.57504	-3.24125	-13.0311	-0.38121	58	-0.381575
453	DPL_1118	YEKKHN	Aβ42	6.46e-05	A	-10.2826	31	-46.6826	-0.177287	-11.1158	-20.7933	47.8442	-1.20428	3.38783	-13.0311	-0.191651	58	-0.368938
454	DPL_1118	YEKKHN	Aβ42	6.46e-05	A	-14.8105	31	-51.2105	-0.255353	-6.58047	-12.3963	47.8442	-1.81166	5.7897	-13.0311	-0.113456	58	-0.368809
455	DPL_1118	YEKKHN	Aβ42	6.46e-05	A	-4.96572	31	-41.3657	-0.0856159	-15.275	-16.6055	47.8442	-2.56842	1.77268	-13.0311	-0.263363	58	-0.348979
456	DPL_1118	YEKKHN	Aβ42	6.46e-05	A	-10.5596	31	-46.9596	-0.182062	-9.63709	-14.4679	47.8442	-1.99248	4.38362	-13.0311	-0.166157	58	-0.348219
457	DPL_1118	YEKKHN	Aβ42	6.46e-05	A	-7.9102	31	-44.3102	-0.136383	-12.0161	-17.0353	47.8442	-1.70781	2.32047	-13.0311	-0.207174	58	-0.343557
458	DPL_1118	YEKKHN	Aβ42	6.46e-05	A	-9.37182	31	-45.7718	-0.161583	-10.2306	-14.3165	47.8442	-1.58706	1.91947	-13.0311	-0.17639	58	-0.337973
459	DPL_1118	YEKKHN	Aβ42	6.46e-05	A	-11.8568	31	-48.2568	-0.204428	-7.54329	-11.2772	47.8442	-0.508488	-0.163451	-13.0311	-0.130057	58	-0.334484
460	DPL_1118	YEKKHN	Aβ42	6.46e-05	A	-3.79254	31	-40.1925	-0.0653886	-15.3804	-18.551	47.8442	-2.54125	2.54768	-13.0311	-0.26518	58	-0.330568
461	DPL_1119	YEKKWI	Aβ42	2.15e-05	A	-13.0907	31	-49.4907	-0.211141	-18.2643	-23.8799	56.5172	-1	-2.92432	-10.6077	-0.294585	62	-0.505726
462	DPL_1119	YEKKWI	Aβ42	2.15e-05	A	-3.11395	31	-39.5139	-0.050225	-25.7759	-29.1967	56.5172	-2	-4.37759	-10.6077	-0.415741	62	-0.465966
463	DPL_1119	YEKKWI	Aβ42	2.15e-05	A	-8.34264	31	-44.7426	-0.134559	-20.4216	-28.8359	56.5172	-0.877042	-3.02172	-10.6077	-0.329381	62	-0.463937
464	DPL_1119	YEKKWI	Aβ42	2.15e-05	A	-6.38427	31	-42.7843	-0.102972	-21.8987	-23.0604	56.5172	-3.015	-0.117544	-10.6077	-0.353205	62	-0.456177
465	DPL_1119	YEKKWI	Aβ42	2.15e-05	A	-4.69267	31	-41.0927	-0.0756883	-22.7468	-26.9849	56.5172	-2.44586	-0.938438	-10.6077	-0.366884	62	-0.442572
466	DPL_1119	YEKKWI	Aβ42	2.15e-05	A	-1.66461	31	-38.0646	-0.0268486	-24.6418	-22.8893	56.5172	-2	-6.42227	-10.6077	-0.397448	62	-0.424297
467	DPL_1119	YEKKWI	Aβ42	2.15e-05	A	1.92871	31	-34.4713	0.0311082	-27.9271	-23.1126	56.5172	-3	-6.17078	-10.6077	-0.450437	62	-0.419328
468	DPL_1119	YEKKWI	Aβ42	2.15e-05	A	4.18556	31	-32.2144	0.067509	-30.0641	-26.7707	56.5172	-2.45971	-8.31572	-10.6077	-0.484905	62	-0.417396
469	DPL_1119	YEKKWI	Aβ42	2.15e-05	A	-4.51693	31	-40.9169	-0.0728538	-20.6533	-23.9166	56.5172	-2.7438	0.633973	-10.6077	-0.333117	62	-0.405971
470	DPL_1119	YEKKWI	Aβ42	2.15e-05	A	-8.13089	31	-44.5309	-0.131143	-16.8699	-19.3289	56.5172	-1.54424	-1.95499	-10.6077	-0.272094	62	-0.403238
471	DPL_1120	YEKKGM	Aβ42	7.18e-06	A	-14.7813	30	-50.1813	-0.284257	-11.664	-12.1283	41.5351	-0.38996	-4.27394	-8.74696	-0.224307	52	-0.508564
472	DPL_1120	YEKKGM	Aβ42	7.18e-06	A	-13.586	30	-48.986	-0.26127	-10.7033	-3.60639	41.5351	-2.44136	-0.59945	-8.74696	-0.205832	52	-0.467102
473	DPL_1120	YEKKGM	Aβ42	7.18e-06	A	-18.1124	30	-53.5124	-0.348316	-4.59062	-8.19329	41.5351	0.111412	-0.872776	-8.74696	-0.0882812	52	-0.436597
474	DPL_1120	YEKKGM	Aβ42	7.18e-06	A	-9.91303	30	-45.313	-0.190635	-11.7789	-11.8255	41.5351	-1.53233	-0.656274	-8.74696	-0.226518	52	-0.417153
475	DPL_1120	YEKKGM	Aβ42	7.18e-06	A	0.436025	30	-34.964	0.0083851	-21.3631	-17.7404	41.5351	-1.93334	-5.91951	-8.74696	-0.410828	52	-0.402443
476	DPL_1120	YEKKGM	Aβ42	7.18e-06	A	-0.682143	30	-36.0821	-0.0131181	-18.8329	-13.8459	41.5351	-1.97554	-5.19315	-8.74696	-0.362172	52	-0.37529
477	DPL_1120	YEKKGM	Aβ42	7.18e-06	A	-10.8803	30	-46.2803	-0.209237	-8.43624	-9.14136	41.5351	-0.803037	-1.13524	-8.74696	-0.162235	52	-0.371472
478	DPL_1120	YEKKGM	Aβ42	7.18e-06	A	-14.1226	30	-49.5226	-0.271588	-5.07882	-6.89584	41.5351	0.191946	-2.32649	-8.74696	-0.0976696	52	-0.369257
479	DPL_1120	YEKKGM	Aβ42	7.18e-06	A	-4.3137	30	-39.7137	-0.0829559	-14.8866	-18.167	41.5351	-0.913127	-2.69847	-8.74696	-0.286281	52	-0.369236
480	DPL_1120	YEKKGM	Aβ42	7.18e-06	A	-5.2689	30	-40.6689	-0.101325	-13.8937	-13.491	41.5351	-1.14048	-3.27056	-8.74696	-0.267187	52	-0.368512
481	DPL_1121	YEKKWC	Aβ42	2.64e-05	A	-5.99872	31	-42.3987	-0.0999786	-19.6703	-15.3394	49.6271	-2	-5.2006	-11.01	-0.327838	60	-0.427817
482	DPL_1121	YEKKWC	Aβ42	2.64e-05	A	-6.18032	31	-42.5803	-0.103005	-18.8792	-17.4716	49.6271	-2.2766	-2.40291	-11.01	-0.314653	60	-0.417658
483	DPL_1121	YEKKWC	Aβ42	2.64e-05	A	-18.2613	31	-54.6613	-0.304354	-6.73718	-10.3796	49.6271	0	-1.54737	-11.01	-0.112286	60	-0.416641
484	DPL_1121	YEKKWC	Aβ42	2.64e-05	A	-5.35222	31	-41.7522	-0.0892036	-17.1225	-14.626	49.6271	-1.94734	-3.18857	-11.01	-0.285375	60	-0.374579
485	DPL_1121	YEKKWC	Aβ42	2.64e-05	A	-8.17548	31	-44.5755	-0.136258	-13.9197	-16.1203	49.6271	-1.94246	0.74483	-11.01	-0.231994	60	-0.368252
486	DPL_1121	YEKKWC	Aβ42	2.64e-05	A	-1.53691	31	-37.9369	-0.0256151	-20.4786	-17.1718	49.6271	-1.96075	-5.22621	-11.01	-0.341311	60	-0.366926
487	DPL_1121	YEKKWC	Aβ42	2.64e-05	A	1.03228	31	-35.3677	0.0172047	-22.1531	-17.4993	49.6271	-2	-6.60349	-11.01	-0.369219	60	-0.352014
488	DPL_1121	YEKKWC	Aβ42	2.64e-05	A	-7.42334	31	-43.8233	-0.123722	-13.4956	-11.3953	49.6271	-1.83837	-1.54743	-11.01	-0.224926	60	-0.348648
489	DPL_1121	YEKKWC	Aβ42	2.64e-05	A	-5.46993	31	-41.8699	-0.0911655	-14.9995	-21.5991	49.6271	-1.75463	1.76578	-11.01	-0.249992	60	-0.341157
490	DPL_1121	YEKKWC	Aβ42	2.64e-05	A	-9.94462	31	-46.3446	-0.165744	-10.3492	-16.1304	49.6271	0	-2.28396	-11.01	-0.172486	60	-0.33823
491	DPL_1122	YEKKGQ	Aβ42	0.001591	UA	-8.8132	30	-44.2132	-0.166287	-10.5637	-10.5171	40.7895	-1.04367	-1.75671	-9.74207	-0.199315	53	-0.365602
492	DPL_1122	YEKKGQ	Aβ42	0.001591	UA	0.502139	30	-34.8979	0.00947432	-18.8751	-5.84318	40.7895	-2.99545	-5.76895	-9.74207	-0.356134	53	-0.346659
493	DPL_1122	YEKKGQ	Aβ42	0.001591	UA	1.74595	30	-33.654	0.0329425	-19.9373	-8.1905	40.7895	-3.64507	-3.4488	-9.74207	-0.376175	53	-0.343233
494	DPL_1122	YEKKGQ	Aβ42	0.001591	UA	-6.03117	30	-41.4312	-0.113796	-11.8069	-12.1948	40.7895	-1	-2.30955	-9.74207	-0.222773	53	-0.336568
495	DPL_1122	YEKKGQ	Aβ42	0.001591	UA	-10.6232	30	-46.0232	-0.200438	-6.95287	-9.0293	40.7895	-1	0.961777	-9.74207	-0.131186	53	-0.331624
496	DPL_1122	YEKKGQ	Aβ42	0.001591	UA	-15.8764	30	-51.2764	-0.299555	-1.13634	-1.88221	40.7895	-0.105084	0.162048	-9.74207	-0.0214404	53	-0.320996
497	DPL_1122	YEKKGQ	Aβ42	0.001591	UA	-7.52236	30	-42.9224	-0.141931	-9.2925	-9.28729	40.7895	-1	-1.24886	-9.74207	-0.17533	53	-0.317262
498	DPL_1122	YEKKGQ	Aβ42	0.001591	UA	-4.08875	30	-39.4888	-0.0771463	-12.646	-8.95484	40.7895	-1.4307	-3.30423	-9.74207	-0.238604	53	-0.315751
499	DPL_1122	YEKKGQ	Aβ42	0.001591	UA	-0.132921	30	-35.5329	-0.00250795	-16.3694	-16.7421	40.7895	-1.67275	-2.31094	-9.74207	-0.308856	53	-0.311364
500	DPL_1122	YEKKGQ	Aβ42	0.001591	UA	-4.85749	30	-40.2575	-0.0916508	-11.3706	-11.1002	40.7895	-1.29606	-1.41387	-9.74207	-0.214539	53	-0.30619
501	DPL_1123	YEKKEF	Aβ42	6.54e-05	A	-11.5164	32	-48.9164	-0.19194	-17.6027	-16.9655	52.141	-3.48914	2.7431	-12.4358	-0.293378	60	-0.485318
502	DPL_1123	YEKKEF	Aβ42	6.54e-05	A	-13.6723	32	-51.0723	-0.227872	-13.7207	-16.0028	52.141	-1.47217	-0.713915	-12.4358	-0.228678	60	-0.45655
503	DPL_1123	YEKKEF	Aβ42	6.54e-05	A	-13.4963	32	-50.8963	-0.224939	-13.4239	-16.3227	52.141	-1.99983	1.53686	-12.4358	-0.223732	60	-0.44796
504	DPL_1123	YEKKEF	Aβ42	6.54e-05	A	-14.7778	32	-52.1778	-0.246297	-11.4124	-12.2669	52.141	-1.58746	0.117412	-12.4358	-0.190206	60	-0.436503
505	DPL_1123	YEKKEF	Aβ42	6.54e-05	A	-10.9328	32	-48.3328	-0.182213	-14.074	-13.99	52.141	-2.11464	0.110773	-12.4358	-0.234566	60	-0.41678
506	DPL_1123	YEKKEF	Aβ42	6.54e-05	A	0.544933	32	-36.8551	0.00908222	-24.4236	-22.9217	52.141	-2.22048	-5.41307	-12.4358	-0.407059	60	-0.397977
507	DPL_1123	YEKKEF	Aβ42	6.54e-05	A	-7.57933	32	-44.9793	-0.126322	-16.0362	-22.0997	52.141	-1	-1.58636	-12.4358	-0.26727	60	-0.393592
508	DPL_1123	YEKKEF	Aβ42	6.54e-05	A	-7.13521	32	-44.5352	-0.11892	-15.6395	-20.2147	52.141	-1.7206	0.31784	-12.4358	-0.260659	60	-0.379579
509	DPL_1123	YEKKEF	Aβ42	6.54e-05	A	-5.06285	32	-42.4628	-0.0843808	-17.4523	-21.5405	52.141	-0.893004	-3.64582	-12.4358	-0.290872	60	-0.375252
510	DPL_1123	YEKKEF	Aβ42	6.54e-05	A	-12.2359	32	-49.6359	-0.203931	-9.91217	-16.2676	52.141	-0.874685	0.86481	-12.4358	-0.165203	60	-0.369134
511	DPL_1124	RERWHP	Aβ42	0.0003438	UA	-1.28248	32	-38.6825	-0.0203568	-19.8989	-12.8345	44.1628	-1.96082	-6.8149	-11.8085	-0.315856	63	-0.336213
512	DPL_1124	RERWHP	Aβ42	0.0003438	UA	-4.59253	32	-41.9925	-0.0728973	-16.5226	-12.2529	44.1628	-3.95656	3.05617	-11.8085	-0.262263	63	-0.335161
513	DPL_1124	RERWHP	Aβ42	0.0003438	UA	-6.68971	32	-44.0897	-0.106186	-13.8528	-1.18138	44.1628	-2.24771	-5.62888	-11.8085	-0.219886	63	-0.326072
514	DPL_1124	RERWHP	Aβ42	0.0003438	UA	-2.27346	32	-39.6735	-0.0360866	-14.9516	-12.3713	44.1628	-2.63624	0.0327384	-11.8085	-0.237327	63	-0.273413
515	DPL_1124	RERWHP	Aβ42	0.0003438	UA	4.00067	32	-33.3993	0.0635027	-21.0434	-11.4667	44.1628	-2.65023	-6.29931	-11.8085	-0.334022	63	-0.27052
516	DPL_1124	RERWHP	Aβ42	0.0003438	UA	-3.47741	32	-40.8774	-0.055197	-12.849	-5.6797	44.1628	-2.50374	-1.49647	-11.8085	-0.203953	63	-0.25915
517	DPL_1124	RERWHP	Aβ42	0.0003438	UA	5.85908	32	-31.5409	0.0930012	-22.0712	-11.4951	44.1628	-3	-6.2483	-11.8085	-0.350336	63	-0.257335
518	DPL_1124	RERWHP	Aβ42	0.0003438	UA	-7.08804	32	-44.488	-0.112509	-8.85663	-10.3446	44.1628	-1	-0.284324	-11.8085	-0.140581	63	-0.25309
519	DPL_1124	RERWHP	Aβ42	0.0003438	UA	-4.69647	32	-42.0965	-0.0745471	-11.2439	-12.3243	44.1628	-1	-1.68172	-11.8085	-0.178474	63	-0.253021
520	DPL_1124	RERWHP	Aβ42	0.0003438	UA	5.24721	32	-32.1528	0.083289	-20.5419	-13.6748	44.1628	-2.17812	-6.29889	-11.8085	-0.326062	63	-0.242773
521	DPL_1125	RERWHC	Aβ42	0.0001896	UA	-19.7553	35	-60.1553	-0.318634	-6.44252	-14.1593	49.9502	0.606118	-1.42367	-14.6451	-0.103912	62	-0.422184
522	DPL_1125	RERWHC	Aβ42	0.0001896	UA	-10.1461	35	-50.5461	-0.163646	-12.488	-9.04441	49.9502	-2.24679	-0.326733	-14.6451	-0.20142	62	-0.365066
523	DPL_1125	RERWHC	Aβ42	0.0001896	UA	-21.2692	35	-61.6692	-0.343052	0.162258	-11.6984	49.9502	0.281921	5.05291	-14.6451	0.00261707	62	-0.340435
524	DPL_1125	RERWHC	Aβ42	0.0001896	UA	-13.0259	35	-53.4259	-0.210096	-6.12043	-6.74725	49.9502	-0.393882	-1.4076	-14.6451	-0.0987165	62	-0.308812
525	DPL_1125	RERWHC	Aβ42	0.0001896	UA	-3.07631	35	-43.4763	-0.0496179	-15.361	-9.06159	49.9502	-2.78305	-1.36785	-14.6451	-0.247758	62	-0.297376
526	DPL_1125	RERWHC	Aβ42	0.0001896	UA	-13.7789	35	-54.1789	-0.22224	-4.52418	-13.334	49.9502	0.606118	0.0250019	-14.6451	-0.0729707	62	-0.29521
527	DPL_1125	RERWHC	Aβ42	0.0001896	UA	-8.03437	35	-48.4344	-0.129587	-10.2532	-5.71266	49.9502	-2.22806	0.0575466	-14.6451	-0.165375	62	-0.294961
528	DPL_1125	RERWHC	Aβ42	0.0001896	UA	-14.3277	35	-54.7277	-0.231091	-3.771	-0.662842	49.9502	-2.48886	5.02255	-14.6451	-0.0608226	62	-0.291914
529	DPL_1125	RERWHC	Aβ42	0.0001896	UA	-15.3886	35	-55.7886	-0.248203	-2.70078	-10.6872	49.9502	0.576759	0.68182	-14.6451	-0.043561	62	-0.291764
530	DPL_1125	RERWHC	Aβ42	0.0001896	UA	-10.7415	35	-51.1415	-0.173249	-7.20649	-18.1228	49.9502	-0.375444	3.13139	-14.6451	-0.116234	62	-0.289483
531	DPL_1126	RERWCC	Aβ42	0.0005581	UA	-1.79166	35	-42.1917	-0.0308906	-24.5611	-18.3302	49.69	-2.5797	-6.55706	-11.6679	-0.423467	58	-0.454358
532	DPL_1126	RERWCC	Aβ42	0.0005581	UA	-9.42592	35	-49.8259	-0.162516	-15.9543	-11.1631	49.69	-2.47089	-1.89133	-11.6679	-0.275074	58	-0.43759
533	DPL_1126	RERWCC	Aβ42	0.0005581	UA	1.32201	35	-39.078	0.0227933	-24.7277	-17.2888	49.69	-3.91653	-2.87088	-11.6679	-0.426339	58	-0.403546
534	DPL_1126	RERWCC	Aβ42	0.0005581	UA	-8.87732	35	-49.2773	-0.153057	-12.6177	-20.0662	49.69	0	-2.50419	-11.6679	-0.217547	58	-0.370604
535	DPL_1126	RERWCC	Aβ42	0.0005581	UA	-0.0164813	35	-40.4165	-0.000284161	-20.565	-17.0851	49.69	-4.01383	1.70502	-11.6679	-0.354569	58	-0.354853
536	DPL_1126	RERWCC	Aβ42	0.0005581	UA	-9.59341	35	-49.9934	-0.165404	-10.8568	-11.5087	49.69	-1.24507	-0.831453	-11.6679	-0.187186	58	-0.35259
537	DPL_1126	RERWCC	Aβ42	0.0005581	UA	-5.97018	35	-46.3702	-0.102934	-14.3249	-16.5381	49.69	-1	-2.57545	-11.6679	-0.246982	58	-0.349916
538	DPL_1126	RERWCC	Aβ42	0.0005581	UA	-3.01705	35	-43.417	-0.052018	-17.1703	-19.434	49.69	-2.07073	-0.352422	-11.6679	-0.29604	58	-0.348058
539	DPL_1126	RERWCC	Aβ42	0.0005581	UA	-4.35315	35	-44.7532	-0.0750543	-15.2804	-14.9523	49.69	-2	-0.923763	-11.6679	-0.263455	58	-0.338509
540	DPL_1126	RERWCC	Aβ42	0.0005581	UA	-11.5764	35	-51.9764	-0.199593	-7.89168	-13.2561	49.69	-0.423721	0.257479	-11.6679	-0.136063	58	-0.335657
541	DPL_1127	RERWKS	Aβ42	9.64e-09	A	3.53611	37	-38.8639	0.057969	-28.3571	-15.6323	50.2124	-4.27198	-6.01618	-9.06017	-0.46487	61	-0.406901
542	DPL_1127	RERWKS	Aβ42	9.64e-09	A	-5.09556	37	-47.4956	-0.0835338	-17.3936	-13.5214	50.2124	-1.09965	-6.89411	-9.06017	-0.285141	61	-0.368675
543	DPL_1127	RERWKS	Aβ42	9.64e-09	A	4.54809	37	-37.8519	0.0745589	-26.0556	-9.61808	50.2124	-4.14964	-7.13778	-9.06017	-0.427141	61	-0.352582
544	DPL_1127	RERWKS	Aβ42	9.64e-09	A	-1.03561	37	-43.4356	-0.0169773	-20.2836	-22.8696	50.2124	-1.86042	-2.52334	-9.06017	-0.332518	61	-0.349495
545	DPL_1127	RERWKS	Aβ42	9.64e-09	A	-1.81182	37	-44.2118	-0.029702	-18.7331	-17.771	50.2124	-1.98364	-3.10318	-9.06017	-0.307099	61	-0.336801
546	DPL_1127	RERWKS	Aβ42	9.64e-09	A	-10.7815	37	-53.1815	-0.176746	-9.71742	-10.6558	50.2124	-0.825196	-1.86158	-9.06017	-0.159302	61	-0.336048
547	DPL_1127	RERWKS	Aβ42	9.64e-09	A	-4.18174	37	-46.5817	-0.0685532	-16.0349	-17.7195	50.2124	-0.517649	-5.41512	-9.06017	-0.262867	61	-0.33142
548	DPL_1127	RERWKS	Aβ42	9.64e-09	A	-2.39357	37	-44.7936	-0.0392389	-17.7764	-13.7825	50.2124	-1.91335	-4.37979	-9.06017	-0.291417	61	-0.330656
549	DPL_1127	RERWKS	Aβ42	9.64e-09	A	5.99913	37	-36.4009	0.0983463	-25.9368	-15.0593	50.2124	-4.45643	-3.2553	-9.06017	-0.425194	61	-0.326847
550	DPL_1127	RERWKS	Aβ42	9.64e-09	A	-2.79026	37	-45.1903	-0.0457419	-16.3095	-16.4315	50.2124	-0.865398	-5.15142	-9.06017	-0.267369	61	-0.313111
551	DPL_1129	RERWHR	Aβ42	0.0002486	UA	-7.538	40	-52.938	-0.112507	-21.9297	-24.9295	64.1568	-2.66776	-0.394559	-11.1203	-0.327309	67	-0.439817
552	DPL_1129	RERWHR	Aβ42	0.0002486	UA	-11.5353	40	-56.9353	-0.172169	-15.797	-19.0694	64.1568	-1.97215	0.443005	-11.1203	-0.235776	67	-0.407945
553	DPL_1129	RERWHR	Aβ42	0.0002486	UA	-6.23596	40	-51.636	-0.0930741	-20.9578	-19.5547	64.1568	-0.891581	-8.20486	-11.1203	-0.312802	67	-0.405851
554	DPL_1129	RERWHR	Aβ42	0.0002486	UA	-2.0392	40	-47.4392	-0.0304359	-23.374	-21.8962	64.1568	-2.73508	-3.12662	-11.1203	-0.348866	67	-0.379302
555	DPL_1129	RERWHR	Aβ42	0.0002486	UA	2.01648	40	-43.3835	0.0300966	-26.9201	-21.1018	64.1568	-2.34188	-8.48948	-11.1203	-0.401793	67	-0.371697
556	DPL_1129	RERWHR	Aβ42	0.0002486	UA	-0.20762	40	-45.6076	-0.0030988	-24.0842	-24.3569	64.1568	-1.97939	-5.17583	-11.1203	-0.359466	67	-0.362565
557	DPL_1129	RERWHR	Aβ42	0.0002486	UA	9.1713	40	-36.2287	0.136885	-33.0323	-24.4794	64.1568	-4.43177	-5.72466	-11.1203	-0.49302	67	-0.356135
558	DPL_1129	RERWHR	Aβ42	0.0002486	UA	-0.467992	40	-45.868	-0.00698496	-23.094	-11.8959	64.1568	-4.07388	-6.22783	-11.1203	-0.344687	67	-0.351672
559	DPL_1129	RERWHR	Aβ42	0.0002486	UA	-1.81817	40	-47.2182	-0.0271369	-21.5511	-23.7656	64.1568	-1.70631	-3.86684	-11.1203	-0.321658	67	-0.348795
560	DPL_1129	RERWHR	Aβ42	0.0002486	UA	-5.57288	40	-50.9729	-0.0831773	-17.6263	-18.1776	64.1568	-0.801757	-5.8115	-11.1203	-0.263079	67	-0.346256
561	DPL_1130	RERWQK	Aβ42	7.61e-05	A	1.49766	39	-42.9023	0.023401	-31.4941	-16.9757	58.9804	-5.44052	-4.97517	-9.05805	-0.492095	64	-0.468694
562	DPL_1130	RERWQK	Aβ42	7.61e-05	A	1.00632	39	-43.3937	0.0157237	-30.1941	-20.2127	58.9804	-3.71157	-7.68439	-9.05805	-0.471782	64	-0.456058
563	DPL_1130	RERWQK	Aβ42	7.61e-05	A	-10.8336	39	-55.2336	-0.169276	-16.4536	-19.6938	58.9804	-1.40912	-2.82793	-9.05805	-0.257088	64	-0.426363
564	DPL_1130	RERWQK	Aβ42	7.61e-05	A	-12.6421	39	-57.0421	-0.197533	-13.4369	-17.3546	58.9804	-1.99503	2.02348	-9.05805	-0.209952	64	-0.407485
565	DPL_1130	RERWQK	Aβ42	7.61e-05	A	9.22575	39	-35.1743	0.144152	-34.71	-15.9126	58.9804	-5.41755	-8.359	-9.05805	-0.542343	64	-0.398191
566	DPL_1130	RERWQK	Aβ42	7.61e-05	A	-2.27965	39	-46.6797	-0.0356196	-22.701	-27.4084	58.9804	-1.55792	-3.69988	-9.05805	-0.354703	64	-0.390322
567	DPL_1130	RERWQK	Aβ42	7.61e-05	A	-1.72037	39	-46.1204	-0.0268808	-22.6755	-21.0096	58.9804	-1.98577	-5.419	-9.05805	-0.354304	64	-0.381185
568	DPL_1130	RERWQK	Aβ42	7.61e-05	A	2.41852	39	-41.9815	0.0377894	-26.7253	-18.4595	58.9804	-3.45463	-5.74986	-9.05805	-0.417583	64	-0.379794
569	DPL_1130	RERWQK	Aβ42	7.61e-05	A	3.58739	39	-40.8126	0.0560529	-27.3327	-26.685	58.9804	-1.88782	-7.6102	-9.05805	-0.427073	64	-0.37102
570	DPL_1130	RERWQK	Aβ42	7.61e-05	A	1.65405	39	-42.7459	0.0258445	-24.9291	-6.51344	58.9804	-4.78695	-6.26527	-9.05805	-0.389516	64	-0.363672
571	DPL_1131	RERWHH	Aβ42	0.0003501	UA	-9.78218	35	-50.1822	-0.148215	-22.2701	-17.2267	54.0367	-2.35689	-5.64335	-11.357	-0.337426	66	-0.485641
572	DPL_1131	RERWHH	Aβ42	0.0003501	UA	-8.40015	35	-48.8002	-0.127275	-18.7195	-9.20039	54.0367	-2.49186	-5.64694	-11.357	-0.283628	66	-0.410903
573	DPL_1131	RERWHH	Aβ42	0.0003501	UA	2.21297	35	-38.187	0.0335299	-28.9885	-20.4925	54.0367	-3.14428	-8.05169	-11.357	-0.43922	66	-0.40569
574	DPL_1131	RERWHH	Aβ42	0.0003501	UA	-1.7747	35	-42.1747	-0.0268894	-23.9357	-15.3855	54.0367	-4.06223	-2.4783	-11.357	-0.362663	66	-0.389552
575	DPL_1131	RERWHH	Aβ42	0.0003501	UA	-9.03949	35	-49.4395	-0.136962	-15.8769	-18.305	54.0367	-1.57295	-1.38635	-11.357	-0.24056	66	-0.377216
576	DPL_1131	RERWHH	Aβ42	0.0003501	UA	-2.41186	35	-42.8119	-0.0365434	-21.1528	-16.6296	54.0367	-2.87959	-3.04743	-11.357	-0.320497	66	-0.357041
577	DPL_1131	RERWHH	Aβ42	0.0003501	UA	1.18691	35	-39.2131	0.0179835	-24.6505	-19.9555	54.0367	-2.96132	-4.62143	-11.357	-0.373492	66	-0.355509
578	DPL_1131	RERWHH	Aβ42	0.0003501	UA	7.17659	35	-33.2234	0.108736	-30.5977	-11.1194	54.0367	-5.41417	-6.62979	-11.357	-0.463601	66	-0.354865
579	DPL_1131	RERWHH	Aβ42	0.0003501	UA	-11.8844	35	-52.2844	-0.180066	-11.4601	-13.8589	54.0367	-1.58258	0.85015	-11.357	-0.173638	66	-0.353704
580	DPL_1131	RERWHH	Aβ42	0.0003501	UA	-6.39709	35	-46.7971	-0.0969256	-16.6564	-14.7255	54.0367	-1.93339	-2.72014	-11.357	-0.25237	66	-0.349295
581	DPL_1132	RERWCY	Aβ42	7.59e-05	A	-3.31872	35	-43.7187	-0.051855	-29.2784	-15.805	52.3427	-2.90069	-11.8889	-8.54104	-0.457475	64	-0.50933
582	DPL_1132	RERWCY	Aβ42	7.59e-05	A	-14.9772	35	-55.3772	-0.234019	-13.6077	-12.7612	52.3427	-1.19358	-3.16893	-8.54104	-0.21262	64	-0.446639
583	DPL_1132	RERWCY	Aβ42	7.59e-05	A	-16.4021	35	-56.8021	-0.256283	-12.1256	-4.28684	52.3427	-1.26206	-5.69118	-8.54104	-0.189462	64	-0.445745
584	DPL_1132	RERWCY	Aβ42	7.59e-05	A	-15.9166	35	-56.3166	-0.248697	-12.1458	-14.1825	52.3427	-1.07313	-1.40594	-8.54104	-0.189779	64	-0.438476
585	DPL_1132	RERWCY	Aβ42	7.59e-05	A	-2.27558	35	-42.6756	-0.035556	-25.3838	-12.4054	52.3427	-2.51812	-10.6195	-8.54104	-0.396622	64	-0.432178
586	DPL_1132	RERWCY	Aβ42	7.59e-05	A	-7.82117	35	-48.2212	-0.122206	-19.4082	-14.3725	52.3427	-1.1512	-8.30788	-8.54104	-0.303254	64	-0.425459
587	DPL_1132	RERWCY	Aβ42	7.59e-05	A	-4.56281	35	-44.9628	-0.0712939	-22.5337	-17.815	52.3427	-2.3586	-5.60695	-8.54104	-0.352089	64	-0.423383
588	DPL_1132	RERWCY	Aβ42	7.59e-05	A	-10.8782	35	-51.2782	-0.169972	-15.7885	-12.2927	52.3427	-1.43511	-4.7628	-8.54104	-0.246696	64	-0.416668
589	DPL_1132	RERWCY	Aβ42	7.59e-05	A	-5.84267	35	-46.2427	-0.0912918	-20.085	-9.37529	52.3427	-2.68004	-6.28517	-8.54104	-0.313827	64	-0.405119
590	DPL_1132	RERWCY	Aβ42	7.59e-05	A	1.33355	35	-39.0665	0.0208367	-26.887	-15.4488	52.3427	-3.61885	-6.85846	-8.54104	-0.420109	64	-0.399272
591	DPL_1133	RERWGQ	Aβ42	2.49e-05	A	-6.85989	34	-46.2599	-0.116269	-16.7547	-12.0155	42.2731	-2	-2.13797	-11.0604	-0.283978	59	-0.400248
592	DPL_1133	RERWGQ	Aβ42	2.49e-05	A	9.84423	34	-29.5558	0.166851	-32.7749	0.990605	42.2731	-6.77255	-8.4454	-11.0604	-0.555507	59	-0.388656
593	DPL_1133	RERWGQ	Aβ42	2.49e-05	A	1.11828	34	-38.2817	0.0189539	-23.4193	-9.99823	42.2731	-4.64055	-1.22389	-11.0604	-0.396937	59	-0.377983
594	DPL_1133	RERWGQ	Aβ42	2.49e-05	A	-0.600305	34	-40.0003	-0.0101747	-20.7307	-4.106	42.2731	-3.21969	-5.92179	-11.0604	-0.351368	59	-0.361543
595	DPL_1133	RERWGQ	Aβ42	2.49e-05	A	-4.70486	34	-44.1049	-0.0797433	-15.8008	-11.4211	42.2731	-2.29721	-0.666867	-11.0604	-0.26781	59	-0.347553
596	DPL_1133	RERWGQ	Aβ42	2.49e-05	A	-15.0068	34	-54.4068	-0.254352	-5.03095	-8.52287	42.2731	-0.546895	2.89891	-11.0604	-0.0852704	59	-0.339622
597	DPL_1133	RERWGQ	Aβ42	2.49e-05	A	7.75732	34	-31.6427	0.13148	-27.5009	-6.08667	42.2731	-4.86063	-6.12248	-11.0604	-0.466118	59	-0.334638
598	DPL_1133	RERWGQ	Aβ42	2.49e-05	A	-7.74053	34	-47.1405	-0.131195	-11.8088	-6.06089	42.2731	-1.91787	-0.448657	-11.0604	-0.20015	59	-0.331345
599	DPL_1133	RERWGQ	Aβ42	2.49e-05	A	-9.56735	34	-48.9674	-0.162159	-9.89341	-2.50925	42.2731	-0.96883	-3.53578	-11.0604	-0.167685	59	-0.329843
600	DPL_1133	RERWGQ	Aβ42	2.49e-05	A	-4.14462	34	-43.5446	-0.0702478	-14.5125	-6.05338	42.2731	-2.11037	-2.50154	-11.0604	-0.245974	59	-0.316222
601	DPL_1134	RERWQS	Aβ42	9.3e-05	A	-1.65664	35	-42.0566	-0.027158	-23.7414	-24.2216	56.1285	-3.10021	-1.08985	-14.8621	-0.389203	61	-0.416361
602	DPL_1134	RERWQS	Aβ42	9.3e-05	A	1.30113	35	-39.0989	0.02133	-24.0313	-20.7318	56.1285	-3.44619	-1.94836	-14.8621	-0.393956	61	-0.372626
603	DPL_1134	RERWQS	Aβ42	9.3e-05	A	-5.66311	35	-46.0631	-0.0928379	-15.3247	-21.2086	56.1285	-1.93552	1.86039	-14.8621	-0.251225	61	-0.344062
604	DPL_1134	RERWQS	Aβ42	9.3e-05	A	-10.1853	35	-50.5853	-0.166973	-10.364	-22.5967	56.1285	-0.732188	3.42383	-14.8621	-0.169901	61	-0.336874
605	DPL_1134	RERWQS	Aβ42	9.3e-05	A	-13.7051	35	-54.1051	-0.224673	-6.69002	-15.4275	56.1285	-0.358915	2.24406	-14.8621	-0.109672	61	-0.334346
606	DPL_1134	RERWQS	Aβ42	9.3e-05	A	3.9161	35	-36.4839	0.0641984	-24.0849	-20.1541	56.1285	-2.7509	-4.65481	-14.8621	-0.394835	61	-0.330637
607	DPL_1134	RERWQS	Aβ42	9.3e-05	A	7.24874	35	-33.1513	0.118832	-27.1166	-15.2513	56.1285	-4.94917	-2.66377	-14.8621	-0.444534	61	-0.325702
608	DPL_1134	RERWQS	Aβ42	9.3e-05	A	-8.15281	35	-48.5528	-0.133653	-11.1396	-16.4535	56.1285	-0.931724	0.255062	-14.8621	-0.182616	61	-0.316268
609	DPL_1134	RERWQS	Aβ42	9.3e-05	A	8.53889	35	-31.8611	0.139982	-27.6896	-21.2942	56.1285	-3.67693	-4.69689	-14.8621	-0.453928	61	-0.313946
610	DPL_1134	RERWQS	Aβ42	9.3e-05	A	-1.70112	35	-42.1011	-0.0278872	-17.0991	-20.0873	56.1285	-3.34205	4.30756	-14.8621	-0.280312	61	-0.3082
611	DPL_1136	RERWTW	Aβ42	0.0002131	UA	-7.66119	34	-47.0612	-0.114346	-6.24603	-8.45061	47.1483	-1.51509	3.13058	-17.7695	-0.0932243	67	-0.20757
612	DPL_1136	RERWTW	Aβ42	0.0002131	UA	0.975168	34	-38.4248	0.0145547	-14.74	-5.9973	47.1483	-2.991	-1.57193	-17.7695	-0.22	67	-0.205445
613	DPL_1136	RERWTW	Aβ42	0.0002131	UA	1.04634	34	-38.3537	0.0156171	-14.4824	-16.9226	47.1483	-1.73939	-0.107193	-17.7695	-0.216155	67	-0.200538
614	DPL_1136	RERWTW	Aβ42	0.0002131	UA	-8.15295	34	-47.5529	-0.121686	-5.17407	-13.2216	47.1483	-0.883501	4.44062	-17.7695	-0.077225	67	-0.198911
615	DPL_1136	RERWTW	Aβ42	0.0002131	UA	-2.59444	34	-41.9944	-0.0387229	-10.1781	-13.3129	47.1483	-1.96341	3.154	-17.7695	-0.151912	67	-0.190635
616	DPL_1136	RERWTW	Aβ42	0.0002131	UA	0.350221	34	-39.0498	0.00522718	-13.0035	-14.2529	47.1483	-3.3567	5.53577	-17.7695	-0.194082	67	-0.188855
617	DPL_1136	RERWTW	Aβ42	0.0002131	UA	3.71878	34	-35.6812	0.0555041	-15.465	-7.64069	47.1483	-3.55899	0.455923	-17.7695	-0.230821	67	-0.175317
618	DPL_1136	RERWTW	Aβ42	0.0002131	UA	7.01465	34	-32.3853	0.104696	-18.7604	-9.21285	47.1483	-4.82028	2.23495	-17.7695	-0.280006	67	-0.17531
619	DPL_1136	RERWTW	Aβ42	0.0002131	UA	-0.400061	34	-39.8001	-0.00597106	-11.2873	-3.7765	47.1483	-3.49615	2.47425	-17.7695	-0.168468	67	-0.174439
620	DPL_1136	RERWTW	Aβ42	0.0002131	UA	-5.70708	34	-45.1071	-0.0851803	-4.87803	-2.69687	47.1483	-2.29584	4.27625	-17.7695	-0.0728065	67	-0.157987
621	DPL_1138	WEYRSY	Aβ42	1.21e-09	A	-20.3931	29	-54.7931	-0.31374	-10.3314	-10.1211	51.7823	-0.958613	-1.93494	-10.3147	-0.158945	65	-0.472686
622	DPL_1138	WEYRSY	Aβ42	1.21e-09	A	-4.87406	29	-39.2741	-0.0749856	-24.7557	-13.7614	51.7823	-2.74115	-8.80921	-10.3147	-0.380857	65	-0.455843
623	DPL_1138	WEYRSY	Aβ42	1.21e-09	A	-7.57881	29	-41.9788	-0.116597	-21.7054	-18.4615	51.7823	-1.99941	-5.65277	-10.3147	-0.333929	65	-0.450526
624	DPL_1138	WEYRSY	Aβ42	1.21e-09	A	-6.40238	29	-40.8024	-0.0984981	-22.2628	-12.4571	51.7823	-2.53942	-7.32349	-10.3147	-0.342504	65	-0.441002
625	DPL_1138	WEYRSY	Aβ42	1.21e-09	A	-14.7912	29	-49.1912	-0.227556	-13.4829	-5.97692	51.7823	-2.11103	-3.24026	-10.3147	-0.207429	65	-0.434986
626	DPL_1138	WEYRSY	Aβ42	1.21e-09	A	-13.4594	29	-47.8594	-0.207068	-14.7519	-4.43944	51.7823	-2.64086	-3.47651	-10.3147	-0.226952	65	-0.434019
627	DPL_1138	WEYRSY	Aβ42	1.21e-09	A	-14.0733	29	-48.4733	-0.216512	-13.2007	-12.0272	51.7823	-0.456469	-5.55842	-10.3147	-0.203088	65	-0.4196
628	DPL_1138	WEYRSY	Aβ42	1.21e-09	A	-4.81687	29	-39.2169	-0.0741058	-22.1115	-17.604	51.7823	-2.12071	-6.02238	-10.3147	-0.340176	65	-0.414282
629	DPL_1138	WEYRSY	Aβ42	1.21e-09	A	-2.2907	29	-36.6907	-0.0352416	-24.2978	-12.9975	51.7823	-3.14635	-7.02483	-10.3147	-0.373813	65	-0.409054
630	DPL_1138	WEYRSY	Aβ42	1.21e-09	A	-10.9228	29	-45.3228	-0.168043	-15.1782	-14.0228	51.7823	-1.27841	-3.74394	-10.3147	-0.233512	65	-0.401554
631	DPL_1139	WEYRHW	Aβ42	2.48e-05	A	-9.92723	30	-45.3272	-0.13982	-20.9442	-19.9457	60.1373	-2.60863	-1.97952	-14.5282	-0.294989	71	-0.434809
632	DPL_1139	WEYRHW	Aβ42	2.48e-05	A	-5.47963	30	-40.8796	-0.0771779	-23.4539	-26.917	60.1373	-1.59463	-4.45114	-14.5282	-0.330336	71	-0.407514
633	DPL_1139	WEYRHW	Aβ42	2.48e-05	A	-18.8484	30	-54.2484	-0.26547	-8.97109	-18.8537	60.1373	-1.0674	4.20744	-14.5282	-0.126353	71	-0.391823
634	DPL_1139	WEYRHW	Aβ42	2.48e-05	A	-11.9566	30	-47.3566	-0.168403	-13.8362	-21.5726	60.1373	-1.40561	1.85169	-14.5282	-0.194876	71	-0.363279
635	DPL_1139	WEYRHW	Aβ42	2.48e-05	A	-0.857454	30	-36.2575	-0.0120768	-23.6369	-21.3332	60.1373	-3.98352	0.696215	-14.5282	-0.332914	71	-0.344991
636	DPL_1139	WEYRHW	Aβ42	2.48e-05	A	-0.958415	30	-36.3584	-0.0134988	-23.1421	-25.1589	60.1373	-2.23693	-2.83454	-14.5282	-0.325945	71	-0.339443
637	DPL_1139	WEYRHW	Aβ42	2.48e-05	A	-7.66184	30	-43.0618	-0.107913	-15.7846	-21.8267	60.1373	-2.23281	2.84278	-14.5282	-0.222319	71	-0.330232
638	DPL_1139	WEYRHW	Aβ42	2.48e-05	A	-8.28057	30	-43.6806	-0.116628	-14.6583	-23.2195	60.1373	-0.672531	-0.639449	-14.5282	-0.206455	71	-0.323083
639	DPL_1139	WEYRHW	Aβ42	2.48e-05	A	-10.1072	30	-45.5072	-0.142355	-12.7973	-20.1921	60.1373	-0.514939	-0.827918	-14.5282	-0.180244	71	-0.322598
640	DPL_1139	WEYRHW	Aβ42	2.48e-05	A	-3.26945	30	-38.6694	-0.0460486	-19.5069	-25.8625	60.1373	-0.633123	-4.30047	-14.5282	-0.274745	71	-0.320793
641	DPL_1140	WEYRVK	Aβ42	3.11e-05	A	-9.80718	32	-47.2072	-0.15567	-13.8992	-2.58747	38.4909	-3.84362	-0.0692117	-12.3052	-0.220622	63	-0.376292
642	DPL_1140	WEYRVK	Aβ42	3.11e-05	A	-8.51767	32	-45.9177	-0.135201	-14.8911	-1.56061	38.4909	-3.27215	-2.98549	-12.3052	-0.236367	63	-0.371568
643	DPL_1140	WEYRVK	Aβ42	3.11e-05	A	-12.4118	32	-49.8118	-0.197013	-6.70372	-5.98582	38.4909	-0.746601	-1.17237	-12.3052	-0.106408	63	-0.303421
644	DPL_1140	WEYRVK	Aβ42	3.11e-05	A	-17.735	32	-55.135	-0.281508	0.55591	-1.99024	38.4909	-0.109696	1.92399	-12.3052	0.00882396	63	-0.272684
645	DPL_1140	WEYRVK	Aβ42	3.11e-05	A	-8.96391	32	-46.3639	-0.142284	-6.93353	-6.85397	38.4909	-0.454124	-1.96253	-12.3052	-0.110056	63	-0.25234
646	DPL_1140	WEYRVK	Aβ42	3.11e-05	A	-12.3149	32	-49.7149	-0.195475	-3.16274	-5.64769	38.4909	-0.673371	1.95057	-12.3052	-0.0502022	63	-0.245677
647	DPL_1140	WEYRVK	Aβ42	3.11e-05	A	4.11566	32	-33.2843	0.065328	-18.2738	-3.42845	38.4909	-3.80268	-3.63044	-12.3052	-0.29006	63	-0.224732
648	DPL_1140	WEYRVK	Aβ42	3.11e-05	A	-11.0206	32	-48.4206	-0.17493	-3.05505	2.97765	38.4909	-1.13401	-0.688249	-12.3052	-0.0484928	63	-0.223423
649	DPL_1140	WEYRVK	Aβ42	3.11e-05	A	-5.84208	32	-43.2421	-0.0927315	-8.00715	-4.98086	38.4909	-1.16234	-1.56475	-12.3052	-0.127098	63	-0.219829
650	DPL_1140	WEYRVK	Aβ42	3.11e-05	A	-6.83592	32	-44.2359	-0.108507	-6.76018	-8.39643	38.4909	-0.318948	-1.47754	-12.3052	-0.107304	63	-0.215811
651	DPL_1141	WEYRGQ	Aβ42	2.72e-11	A	-16.95	29	-51.35	-0.2825	-9.17601	-8.16975	43.6492	-1.24405	-0.861351	-11.4494	-0.152934	60	-0.435434
652	DPL_1141	WEYRGQ	Aβ42	2.72e-11	A	-10.8199	29	-45.2199	-0.180332	-13.2429	-9.93174	43.6492	-1.21806	-4.13567	-11.4494	-0.220716	60	-0.401047
653	DPL_1141	WEYRGQ	Aβ42	2.72e-11	A	-10.3628	29	-44.7628	-0.172713	-12.6775	-5.59103	43.6492	-2.62389	-0.960764	-11.4494	-0.211292	60	-0.384004
654	DPL_1141	WEYRGQ	Aβ42	2.72e-11	A	-14.9661	29	-49.3661	-0.249435	-8.03874	-9.40175	43.6492	-0.684812	-1.00951	-11.4494	-0.133979	60	-0.383414
655	DPL_1141	WEYRGQ	Aβ42	2.72e-11	A	-2.89715	29	-37.2972	-0.0482859	-19.3578	-13.3932	43.6492	-2.91802	-2.73997	-11.4494	-0.322631	60	-0.370917
656	DPL_1141	WEYRGQ	Aβ42	2.72e-11	A	-10.601	29	-45.001	-0.176684	-9.97166	-7.91006	43.6492	-1.36709	-1.36853	-11.4494	-0.166194	60	-0.342878
657	DPL_1141	WEYRGQ	Aβ42	2.72e-11	A	2.3696	29	-32.0304	0.0394933	-22.7374	-13.7168	43.6492	-2.94577	-5.86333	-11.4494	-0.378956	60	-0.339463
658	DPL_1141	WEYRGQ	Aβ42	2.72e-11	A	-1.95423	29	-36.3542	-0.0325705	-18.4084	-5.10817	43.6492	-2.86919	-6.11811	-11.4494	-0.306806	60	-0.339376
659	DPL_1141	WEYRGQ	Aβ42	2.72e-11	A	-7.4236	29	-41.8236	-0.123727	-12.7113	-6.41564	43.6492	-1.95019	-3.23403	-11.4494	-0.211855	60	-0.335581
660	DPL_1141	WEYRGQ	Aβ42	2.72e-11	A	-10.2206	29	-44.6206	-0.170343	-9.40072	-9.94615	43.6492	-0.90281	-1.35809	-11.4494	-0.156679	60	-0.327021
661	DPL_1142	WEYRRD	Aβ42	4.29e-05	A	-20.1934	35	-60.5934	-0.305961	-12.614	-10.0783	54.9008	-1	-3.68869	-10.3224	-0.191122	66	-0.497083
662	DPL_1142	WEYRRD	Aβ42	4.29e-05	A	-4.95895	35	-45.359	-0.0751356	-20.6161	-15.8433	54.9008	-2.44245	-3.9039	-10.3224	-0.312365	66	-0.3875
663	DPL_1142	WEYRRD	Aβ42	4.29e-05	A	-4.37882	35	-44.7788	-0.0663458	-20.466	-7.16521	54.9008	-2.63175	-7.4954	-10.3224	-0.310091	66	-0.376436
664	DPL_1142	WEYRRD	Aβ42	4.29e-05	A	-4.17129	35	-44.5713	-0.0632013	-20.6054	-17.7302	54.9008	-1.80348	-5.12231	-10.3224	-0.312203	66	-0.375405
665	DPL_1142	WEYRRD	Aβ42	4.29e-05	A	-7.74325	35	-48.1433	-0.117322	-16.873	-10.2771	54.9008	-1	-7.84829	-10.3224	-0.255652	66	-0.372974
666	DPL_1142	WEYRRD	Aβ42	4.29e-05	A	-1.5505	35	-41.9505	-0.0234925	-22.5664	-16.9231	54.9008	-1.88178	-7.22064	-10.3224	-0.341915	66	-0.365408
667	DPL_1142	WEYRRD	Aβ42	4.29e-05	A	-11.088	35	-51.488	-0.168	-12.7261	-10.9189	54.9008	-1	-3.38048	-10.3224	-0.19282	66	-0.36082
668	DPL_1142	WEYRRD	Aβ42	4.29e-05	A	-15.081	35	-55.481	-0.228499	-8.61463	-2.15893	54.9008	-1	-4.05842	-10.3224	-0.130525	66	-0.359024
669	DPL_1142	WEYRRD	Aβ42	4.29e-05	A	-1.45488	35	-41.8549	-0.0220437	-22.216	-12.9418	54.9008	-2.84017	-5.60237	-10.3224	-0.336606	66	-0.35865
670	DPL_1142	WEYRRD	Aβ42	4.29e-05	A	5.33931	35	-35.0607	0.0808987	-28.7258	-20.6668	54.9008	-3.09125	-7.49231	-10.3224	-0.43524	66	-0.354341
671	DPL_1143	WEYRIG	Aβ42	3.85e-06	A	-24.1266	28	-57.5266	-0.408925	-10.2155	-21.6018	57.8803	0	0.585427	-8.65907	-0.173143	59	-0.575801
672	DPL_1143	WEYRIG	Aβ42	3.85e-06	A	-19.7934	28	-53.1934	-0.335481	-13.5772	-20.1122	57.8803	-0.562618	-1.60819	-8.65907	-0.230121	59	-0.565603
673	DPL_1143	WEYRIG	Aβ42	3.85e-06	A	-1.63599	28	-35.036	-0.0277286	-30.492	-26.913	57.8803	-4.7676	-0.825601	-8.65907	-0.516813	59	-0.544541
674	DPL_1143	WEYRIG	Aβ42	3.85e-06	A	-0.539972	28	-33.94	-0.00915207	-29.91	-16.5447	57.8803	-3.40294	-10.0677	-8.65907	-0.50695	59	-0.516102
675	DPL_1143	WEYRIG	Aβ42	3.85e-06	A	-6.09895	28	-39.499	-0.103372	-23.5024	-27.5084	57.8803	-1.46207	-4.78395	-8.65907	-0.398346	59	-0.496628
676	DPL_1143	WEYRIG	Aβ42	3.85e-06	A	-7.0531	28	-40.4531	-0.119544	-22.1506	-24.1344	57.8803	-2.68044	-0.96994	-8.65907	-0.375434	59	-0.494978
677	DPL_1143	WEYRIG	Aβ42	3.85e-06	A	-16.5516	28	-49.9516	-0.280536	-12.4074	-23.5005	57.8803	0	-0.657101	-8.65907	-0.210294	59	-0.49083
678	DPL_1143	WEYRIG	Aβ42	3.85e-06	A	-7.3004	28	-40.7004	-0.123736	-21.5319	-21.3381	57.8803	-2.64445	-1.87174	-8.65907	-0.364948	59	-0.488683
679	DPL_1143	WEYRIG	Aβ42	3.85e-06	A	1.58191	28	-31.8181	0.026812	-30.2524	-26.1331	57.8803	-3.31116	-5.95338	-8.65907	-0.512753	59	-0.485941
680	DPL_1143	WEYRIG	Aβ42	3.85e-06	A	-1.75189	28	-35.1519	-0.0296931	-26.8045	-25.7759	57.8803	-1.99792	-7.12359	-8.65907	-0.454314	59	-0.484007
681	DPL_1144	WEYRTD	Aβ42	4.96e-06	A	-9.11475	29	-43.5147	-0.147012	-16.4431	-12.6795	43.6906	-3.17631	0.696081	-14.7014	-0.265212	62	-0.412224
682	DPL_1144	WEYRTD	Aβ42	4.96e-06	A	-14.3042	29	-48.7042	-0.230714	-7.50721	-8.08921	43.6906	-1	-0.0626086	-14.7014	-0.121084	62	-0.351798
683	DPL_1144	WEYRTD	Aβ42	4.96e-06	A	-10.4748	29	-44.8748	-0.168949	-11.1381	-12.2177	43.6906	-1.97212	1.67592	-14.7014	-0.179648	62	-0.348596
684	DPL_1144	WEYRTD	Aβ42	4.96e-06	A	-9.04904	29	-43.449	-0.145952	-12.2971	-6.64607	43.6906	-2.41465	-0.790084	-14.7014	-0.19834	62	-0.344292
685	DPL_1144	WEYRTD	Aβ42	4.96e-06	A	-14.4678	29	-48.8678	-0.233352	-5.79638	-9.81981	43.6906	-0.600689	1.15586	-14.7014	-0.0934901	62	-0.326842
686	DPL_1144	WEYRTD	Aβ42	4.96e-06	A	-3.99144	29	-38.3914	-0.0643781	-16.0556	-13.4023	43.6906	-2.42575	-1.10689	-14.7014	-0.258961	62	-0.323339
687	DPL_1144	WEYRTD	Aβ42	4.96e-06	A	-12.2472	29	-46.6472	-0.197536	-7.10617	-11.3273	43.6906	-1.44616	3.47445	-14.7014	-0.114616	62	-0.312152
688	DPL_1144	WEYRTD	Aβ42	4.96e-06	A	-6.30952	29	-40.7095	-0.101767	-12.9948	-6.23535	43.6906	-3.65461	2.54858	-14.7014	-0.209593	62	-0.31136
689	DPL_1144	WEYRTD	Aβ42	4.96e-06	A	-0.386454	29	-34.7865	-0.00623314	-18.7311	-3.08913	43.6906	-4.97295	-0.278447	-14.7014	-0.302114	62	-0.308347
690	DPL_1144	WEYRTD	Aβ42	4.96e-06	A	2.0236	29	-32.3764	0.0326387	-21.1389	-8.7085	43.6906	-3.96241	-3.31244	-14.7014	-0.34095	62	-0.308311
691	DPL_1145	WEYRGN	Aβ42	0.0005696	UA	-14.182	28	-47.582	-0.240373	-18.036	-12.5879	45.9501	-1.31552	-7.26928	-8.73974	-0.305695	59	-0.546068
692	DPL_1145	WEYRGN	Aβ42	0.0005696	UA	-8.30138	28	-41.7014	-0.140701	-23.3029	-13.0428	45.9501	-2.9256	-6.8345	-8.73974	-0.394965	59	-0.535667
693	DPL_1145	WEYRGN	Aβ42	0.0005696	UA	-4.98861	28	-38.3886	-0.0845527	-23.3428	-15.1164	45.9501	-4.22932	-1.40492	-8.73974	-0.395641	59	-0.480193
694	DPL_1145	WEYRGN	Aβ42	0.0005696	UA	-12.0783	28	-45.4783	-0.204717	-15.3666	-10.2542	45.9501	-0.907229	-7.1549	-8.73974	-0.26045	59	-0.465168
695	DPL_1145	WEYRGN	Aβ42	0.0005696	UA	-9.95947	28	-43.3595	-0.168805	-16.9616	-15.9859	45.9501	-1	-5.56862	-8.73974	-0.287485	59	-0.456289
696	DPL_1145	WEYRGN	Aβ42	0.0005696	UA	-11.0374	28	-44.4374	-0.187075	-14.5145	-11.5193	45.9501	-1.49789	-3.66201	-8.73974	-0.246008	59	-0.433083
697	DPL_1145	WEYRGN	Aβ42	0.0005696	UA	-5.13408	28	-38.5341	-0.0870183	-20.3515	-15.4239	45.9501	-2.48571	-4.18817	-8.73974	-0.344941	59	-0.43196
698	DPL_1145	WEYRGN	Aβ42	0.0005696	UA	-3.69025	28	-37.0903	-0.0625467	-21.6392	-17.5151	45.9501	-2.98232	-2.74177	-8.73974	-0.366766	59	-0.429313
699	DPL_1145	WEYRGN	Aβ42	0.0005696	UA	-5.93187	28	-39.3319	-0.10054	-19.2924	-13.9517	45.9501	-0.966485	-9.03056	-8.73974	-0.326991	59	-0.427531
700	DPL_1145	WEYRGN	Aβ42	0.0005696	UA	-13.2131	28	-46.6131	-0.223951	-11.1735	-10.7812	45.9501	-1.33466	-1.24501	-8.73974	-0.189381	59	-0.413332
701	DPL_1146	WEYRHA	Aβ42	0.0004622	UA	-17.438	28	-50.838	-0.281257	-42.4067	-15.1506	50.9135	-4.94828	-17.9129	5.66191	-0.683979	62	-0.965236
702	DPL_1146	WEYRHA	Aβ42	0.0004622	UA	-13.9305	28	-47.3305	-0.224685	-34.4097	-10.7944	50.9135	-3.24924	-17.8707	5.66191	-0.554995	62	-0.779681
703	DPL_1146	WEYRHA	Aβ42	0.0004622	UA	-16.8383	28	-50.2383	-0.271585	-30.3781	-16.8593	50.9135	-1.99076	-15.0855	5.66191	-0.489969	62	-0.761554
704	DPL_1146	WEYRHA	Aβ42	0.0004622	UA	-3.0344	28	-36.4344	-0.0489419	-40.4054	-18.9147	50.9135	-3	-20.6537	5.66191	-0.6517	62	-0.700641
705	DPL_1146	WEYRHA	Aβ42	0.0004622	UA	-12.1009	28	-45.5009	-0.195176	-30.597	-12.6631	50.9135	-1.57116	-18.8292	5.66191	-0.4935	62	-0.688592
706	DPL_1146	WEYRHA	Aβ42	0.0004622	UA	-4.77114	28	-38.1711	-0.0769538	-37.8653	-15.542	50.9135	-4.08328	-16.595	5.66191	-0.610731	62	-0.687685
707	DPL_1146	WEYRHA	Aβ42	0.0004622	UA	-11.5889	28	-44.9889	-0.186918	-30.7433	-17.6774	50.9135	-0.683094	-19.4878	5.66191	-0.49586	62	-0.682778
708	DPL_1146	WEYRHA	Aβ42	0.0004622	UA	-1.75143	28	-35.1514	-0.0282489	-39.2335	-12.9758	50.9135	-3.46622	-20.8661	5.66191	-0.632798	62	-0.661047
709	DPL_1146	WEYRHA	Aβ42	0.0004622	UA	-10.5997	28	-43.9997	-0.170962	-30.2591	-10.8955	50.9135	-1.49686	-19.9266	5.66191	-0.48805	62	-0.659012
710	DPL_1146	WEYRHA	Aβ42	0.0004622	UA	-11.5542	28	-44.9542	-0.186358	-29.2194	-19.0837	50.9135	-0.99705	-16.1933	5.66191	-0.471281	62	-0.656968
711	DPL_1147	WEYRHR	Aβ42	0.0005889	UA	-13.5034	35	-53.9034	-0.198579	-8.89328	-16.9662	56.3566	-1	2.9898	-16.5537	-0.130784	68	-0.329362
712	DPL_1147	WEYRHR	Aβ42	0.0005889	UA	-3.3297	35	-43.7297	-0.0489662	-17.4702	-20.4524	56.3566	-2	-0.46351	-16.5537	-0.256914	68	-0.30588
713	DPL_1147	WEYRHR	Aβ42	0.0005889	UA	-2.78622	35	-43.1862	-0.0409738	-16.6828	-12.8549	56.3566	-3.30383	0.97769	-16.5537	-0.245335	68	-0.286309
714	DPL_1147	WEYRHR	Aβ42	0.0005889	UA	-0.635304	35	-41.0353	-0.00934271	-17.7382	-12.1915	56.3566	-2.8541	-1.93847	-16.5537	-0.260855	68	-0.270198
715	DPL_1147	WEYRHR	Aβ42	0.0005889	UA	-5.67897	35	-46.079	-0.0835143	-12.1932	-14.8296	56.3566	-2	2.02157	-16.5537	-0.179312	68	-0.262827
716	DPL_1147	WEYRHR	Aβ42	0.0005889	UA	-7.20762	35	-47.6076	-0.105994	-10.5079	-17.2751	56.3566	-1.32859	2.64691	-16.5537	-0.154528	68	-0.260522
717	DPL_1147	WEYRHR	Aβ42	0.0005889	UA	-5.83512	35	-46.2351	-0.0858106	-11.6106	-13.967	56.3566	-2.31704	3.25084	-16.5537	-0.170744	68	-0.256555
718	DPL_1147	WEYRHR	Aβ42	0.0005889	UA	1.44145	35	-38.9586	0.0211977	-18.1769	-21.3529	56.3566	-2.66921	1.57484	-16.5537	-0.267308	68	-0.24611
719	DPL_1147	WEYRHR	Aβ42	0.0005889	UA	-5.83294	35	-46.2329	-0.0857785	-10.7846	-15.6943	56.3566	-1.55888	2.3627	-16.5537	-0.158597	68	-0.244376
720	DPL_1147	WEYRHR	Aβ42	0.0005889	UA	-5.951	35	-46.351	-0.0875147	-10.4394	-15.5827	56.3566	-0.77405	-0.0162729	-16.5537	-0.153521	68	-0.241035
721	DPL_1148	KNYDFR	IgG Fc fragment	3.88e-05	A	-5.84588	32	-43.2459	-0.0974313	-13.2382	-20.398	49.6718	0	-3.03923	-11.9535	-0.220637	60	-0.318069
722	DPL_1148	KNYDFR	IgG Fc fragment	3.88e-05	A	-9.69067	32	-47.0907	-0.161511	-7.11917	-16.6816	49.6718	0	0.96978	-11.9535	-0.118653	60	-0.280164
723	DPL_1148	KNYDFR	IgG Fc fragment	3.88e-05	A	13.0986	32	-24.3014	0.21831	-29.1994	-18.1152	49.6718	-3.82526	-7.13589	-11.9535	-0.486657	60	-0.268346
724	DPL_1148	KNYDFR	IgG Fc fragment	3.88e-05	A	0.365167	32	-37.0348	0.00608611	-15.9447	-20.1468	49.6718	-1.03321	-2.35841	-11.9535	-0.265745	60	-0.259659
725	DPL_1148	KNYDFR	IgG Fc fragment	3.88e-05	A	-1.66226	32	-39.0623	-0.0277044	-13.6733	-14.5699	49.6718	-0.658781	-4.14851	-11.9535	-0.227889	60	-0.255593
726	DPL_1148	KNYDFR	IgG Fc fragment	3.88e-05	A	11.1967	32	-26.2033	0.186612	-26.4454	-20.6337	49.6718	-3.18275	-5.33895	-11.9535	-0.440756	60	-0.254144
727	DPL_1148	KNYDFR	IgG Fc fragment	3.88e-05	A	-0.0809187	32	-37.4809	-0.00134865	-14.3721	-11.8118	49.6718	-2	-1.66625	-11.9535	-0.239535	60	-0.240884
728	DPL_1148	KNYDFR	IgG Fc fragment	3.88e-05	A	-0.759889	32	-38.1599	-0.0126648	-13.3398	-16.1378	49.6718	0	-5.27088	-11.9535	-0.222329	60	-0.234994
729	DPL_1148	KNYDFR	IgG Fc fragment	3.88e-05	A	-4.54822	32	-41.9482	-0.0758036	-8.84109	-14.3601	49.6718	0	-1.66105	-11.9535	-0.147352	60	-0.223155
730	DPL_1148	KNYDFR	IgG Fc fragment	3.88e-05	A	6.20016	32	-31.1998	0.103336	-19.095	-13.5728	49.6718	-2.55317	-3.66979	-11.9535	-0.318249	60	-0.214913
731	DPL_1149	KDYKFH	IgG Fc fragment	5.39e-05	A	-5.08557	30	-40.4856	-0.0847595	-15.3418	-13.3532	44.9155	-3.41915	2.95994	-14.1411	-0.255696	60	-0.340456
732	DPL_1149	KDYKFH	IgG Fc fragment	5.39e-05	A	-15.1852	30	-50.5852	-0.253086	-0.877191	-7.90071	44.9155	-0.319009	4.1578	-14.1411	-0.0146198	60	-0.267706
733	DPL_1149	KDYKFH	IgG Fc fragment	5.39e-05	A	-5.49171	30	-40.8917	-0.0915285	-9.59666	-10.1517	44.9155	-1.77581	1.51697	-14.1411	-0.159944	60	-0.251473
734	DPL_1149	KDYKFH	IgG Fc fragment	5.39e-05	A	-1.99676	30	-37.3968	-0.0332793	-12.5315	-12.945	44.9155	-2.1398	1.21633	-14.1411	-0.208858	60	-0.242138
735	DPL_1149	KDYKFH	IgG Fc fragment	5.39e-05	A	-1.90862	30	-37.3086	-0.0318104	-10.7095	-12.9719	44.9155	-1.8273	1.98932	-14.1411	-0.178491	60	-0.210302
736	DPL_1149	KDYKFH	IgG Fc fragment	5.39e-05	A	-3.30778	30	-38.7078	-0.0551297	-9.14842	-16.2057	44.9155	-0.61379	1.04131	-14.1411	-0.152474	60	-0.207603
737	DPL_1149	KDYKFH	IgG Fc fragment	5.39e-05	A	-3.7268	30	-39.1268	-0.0621133	-8.38149	-13.4244	44.9155	-1.13961	2.20538	-14.1411	-0.139692	60	-0.201805
738	DPL_1149	KDYKFH	IgG Fc fragment	5.39e-05	A	4.03962	30	-31.3604	0.067327	-16.1426	-19.1672	44.9155	-1.78694	-0.483408	-14.1411	-0.269043	60	-0.201716
739	DPL_1149	KDYKFH	IgG Fc fragment	5.39e-05	A	-2.20706	30	-37.6071	-0.0367844	-9.80662	-12.1654	44.9155	-2.12282	3.49368	-14.1411	-0.163444	60	-0.200228
740	DPL_1149	KDYKFH	IgG Fc fragment	5.39e-05	A	-1.39014	30	-36.7901	-0.023169	-9.77401	-15.3161	44.9155	-0.993586	1.26127	-14.1411	-0.1629	60	-0.186069
741	DPL_1150	KKYEFF	IgG Fc fragment	8.87e-05	A	-0.250071	31	-36.6501	-0.00403341	-20.2581	-8.50672	40.2553	-3.27024	-4.88592	-10.5863	-0.326744	62	-0.330777
742	DPL_1150	KKYEFF	IgG Fc fragment	8.87e-05	A	-2.18353	31	-38.5835	-0.0352183	-12.9774	-9.56361	40.2553	-1	-4.79562	-10.5863	-0.209313	62	-0.244531
743	DPL_1150	KKYEFF	IgG Fc fragment	8.87e-05	A	-1.36548	31	-37.7655	-0.0220239	-12.4032	-10.5423	40.2553	-0.984675	-3.78415	-10.5863	-0.200051	62	-0.222075
744	DPL_1150	KKYEFF	IgG Fc fragment	8.87e-05	A	-2.83943	31	-39.2394	-0.0457972	-10.1434	-11.9544	40.2553	-1.23024	0.016671	-10.5863	-0.163603	62	-0.2094
745	DPL_1150	KKYEFF	IgG Fc fragment	8.87e-05	A	-0.5381	31	-36.9381	-0.00867903	-11.0148	-14.8621	40.2553	-0.566579	-1.65741	-10.5863	-0.177659	62	-0.186338
746	DPL_1150	KKYEFF	IgG Fc fragment	8.87e-05	A	9.02562	31	-27.3744	0.145574	-19.4012	-10.8316	40.2553	-2.80672	-4.44255	-10.5863	-0.312923	62	-0.167348
747	DPL_1150	KKYEFF	IgG Fc fragment	8.87e-05	A	1.44141	31	-34.9586	0.0232485	-11.7007	-3.99765	40.2553	-2.04447	-2.75071	-10.5863	-0.188721	62	-0.165473
748	DPL_1150	KKYEFF	IgG Fc fragment	8.87e-05	A	-0.203398	31	-36.6034	-0.00328061	-9.25374	-12.8011	40.2553	-0.76642	-0.24734	-10.5863	-0.149254	62	-0.152534
749	DPL_1150	KKYEFF	IgG Fc fragment	8.87e-05	A	1.19778	31	-35.2022	0.019319	-10.6524	-11.6817	40.2553	-1.64861	0.793708	-10.5863	-0.171813	62	-0.152494
750	DPL_1150	KKYEFF	IgG Fc fragment	8.87e-05	A	4.4355	31	-31.9645	0.0715403	-13.8253	-6.93599	40.2553	-2	-3.55726	-10.5863	-0.222988	62	-0.151448
751	DPL_1151	KTYCFH	IgG Fc fragment	8.08e-05	A	-18.572	26	-49.972	-0.331643	-12.0836	-19.508	49.2875	-0.565981	-0.405316	-9.38748	-0.215779	56	-0.547422
752	DPL_1151	KTYCFH	IgG Fc fragment	8.08e-05	A	-10.642	26	-42.042	-0.190036	-18.5268	-21.8061	49.2875	-1.45654	-2.67151	-9.38748	-0.330835	56	-0.520871
753	DPL_1151	KTYCFH	IgG Fc fragment	8.08e-05	A	-13.6412	26	-45.0412	-0.243594	-15.1705	-20.4131	49.2875	-9.26e-05	-4.96362	-9.38748	-0.270901	56	-0.514495
754	DPL_1151	KTYCFH	IgG Fc fragment	8.08e-05	A	-8.47402	26	-39.874	-0.151322	-18.809	-22.9827	49.2875	-1.46481	-2.67755	-9.38748	-0.335875	56	-0.487197
755	DPL_1151	KTYCFH	IgG Fc fragment	8.08e-05	A	-10.4554	26	-41.8554	-0.186703	-16.3933	-23.2317	49.2875	-1	-1.37743	-9.38748	-0.292737	56	-0.47944
756	DPL_1151	KTYCFH	IgG Fc fragment	8.08e-05	A	-10.7209	26	-42.1209	-0.191445	-16.1203	-22.3406	49.2875	-1.05435	-1.36519	-9.38748	-0.287862	56	-0.479307
757	DPL_1151	KTYCFH	IgG Fc fragment	8.08e-05	A	-14.7056	26	-46.1056	-0.2626	-10.7551	-17.643	49.2875	-0.332093	-0.804449	-9.38748	-0.192055	56	-0.454655
758	DPL_1151	KTYCFH	IgG Fc fragment	8.08e-05	A	-3.23179	26	-34.6318	-0.0577105	-21.9733	-21.1616	49.2875	-1.77897	-5.34403	-9.38748	-0.39238	56	-0.450091
759	DPL_1151	KTYCFH	IgG Fc fragment	8.08e-05	A	-2.59742	26	-33.9974	-0.0463825	-21.9867	-21.2404	49.2875	-2	-4.5665	-9.38748	-0.39262	56	-0.439002
760	DPL_1151	KTYCFH	IgG Fc fragment	8.08e-05	A	0.225073	26	-31.1749	0.00401915	-24.7574	-21.0052	49.2875	-2.4587	-5.89527	-9.38748	-0.442097	56	-0.438078
761	DPL_1152	KDYTFG	IgG Fc fragment	0.0002156	UA	-24.0773	24	-53.4773	-0.463026	-7.82086	-3.47423	34.0731	0	-3.53055	-8.9346	-0.150401	52	-0.613427
762	DPL_1152	KDYTFG	IgG Fc fragment	0.0002156	UA	-6.00912	24	-35.4091	-0.11556	-18.3767	-7.47813	34.0731	-2.36199	-4.11636	-8.9346	-0.353398	52	-0.468958
763	DPL_1152	KDYTFG	IgG Fc fragment	0.0002156	UA	-11.0711	24	-40.4711	-0.212906	-13.0447	-11.0958	34.0731	-1.05071	-1.64801	-8.9346	-0.250859	52	-0.463765
764	DPL_1152	KDYTFG	IgG Fc fragment	0.0002156	UA	-5.67945	24	-35.0795	-0.10922	-16.7248	-6.96061	34.0731	-1.83287	-4.51851	-8.9346	-0.321631	52	-0.430852
765	DPL_1152	KDYTFG	IgG Fc fragment	0.0002156	UA	-5.94944	24	-35.3494	-0.114412	-16.4158	-11.0084	34.0731	-1.17601	-4.36005	-8.9346	-0.315689	52	-0.430102
766	DPL_1152	KDYTFG	IgG Fc fragment	0.0002156	UA	-14.0766	24	-43.4766	-0.270705	-8.00486	-4.41782	34.0731	0	-3.24276	-8.9346	-0.15394	52	-0.424644
767	DPL_1152	KDYTFG	IgG Fc fragment	0.0002156	UA	-8.13086	24	-37.5309	-0.156363	-13.0948	0.444381	34.0731	-1.89752	-4.31219	-8.9346	-0.251822	52	-0.408185
768	DPL_1152	KDYTFG	IgG Fc fragment	0.0002156	UA	-6.77513	24	-36.1751	-0.130291	-13.9469	-9.18802	34.0731	-1.61827	-1.29756	-8.9346	-0.268209	52	-0.3985
769	DPL_1152	KDYTFG	IgG Fc fragment	0.0002156	UA	-11.8131	24	-41.2131	-0.227174	-8.25142	-8.30438	34.0731	-0.292387	-0.572489	-8.9346	-0.158681	52	-0.385855
770	DPL_1152	KDYTFG	IgG Fc fragment	0.0002156	UA	-15.8127	24	-45.2127	-0.304091	-3.78897	-2.70402	34.0731	-0.240785	0.9349	-8.9346	-0.0728649	52	-0.376956
771	DPL_1153	KTYTFK	IgG Fc fragment	4.45e-05	A	0.955943	28	-32.4441	0.0170704	-31.9457	-31.2592	60.3458	-3.72819	-3.58819	-10.7321	-0.570459	56	-0.553389
772	DPL_1153	KTYTFK	IgG Fc fragment	4.45e-05	A	-6.14331	28	-39.5433	-0.109702	-21.7396	-31.9913	60.3458	-1	-2.29183	-10.7321	-0.388206	56	-0.497908
773	DPL_1153	KTYTFK	IgG Fc fragment	4.45e-05	A	-5.31503	28	-38.715	-0.0949112	-21.8969	-32.9779	60.3458	-1.463	-0.381697	-10.7321	-0.391016	56	-0.485928
774	DPL_1153	KTYTFK	IgG Fc fragment	4.45e-05	A	-2.73795	28	-36.138	-0.048892	-23.425	-32.5777	60.3458	-0.955391	-3.83569	-10.7321	-0.418303	56	-0.467195
775	DPL_1153	KTYTFK	IgG Fc fragment	4.45e-05	A	-3.92324	28	-37.3232	-0.0700578	-21.2857	-30.5522	60.3458	-1.16973	-1.98044	-10.7321	-0.380102	56	-0.45016
776	DPL_1153	KTYTFK	IgG Fc fragment	4.45e-05	A	-2.21979	28	-35.6198	-0.0396391	-22.8425	-29.8108	60.3458	-0.589248	-5.8816	-10.7321	-0.407902	56	-0.447541
777	DPL_1153	KTYTFK	IgG Fc fragment	4.45e-05	A	-0.316355	28	-33.7164	-0.0056492	-24.5258	-32.9464	60.3458	-1.78089	-1.94548	-10.7321	-0.437961	56	-0.44361
778	DPL_1153	KTYTFK	IgG Fc fragment	4.45e-05	A	-1.18465	28	-34.5847	-0.0211545	-22.1498	-34.9956	60.3458	-1.93505	1.9793	-10.7321	-0.395532	56	-0.416687
779	DPL_1153	KTYTFK	IgG Fc fragment	4.45e-05	A	-4.76467	28	-38.1647	-0.0850834	-18.5542	-33.4931	60.3458	-1.21171	2.36431	-10.7321	-0.331325	56	-0.416408
780	DPL_1153	KTYTFK	IgG Fc fragment	4.45e-05	A	2.97288	28	-30.4271	0.0530871	-26.2729	-35.7362	60.3458	-2.12199	-1.13794	-10.7321	-0.469159	56	-0.416072
781	DPL_1154	KDYYFS	IgG Fc fragment	0.0001355	UA	-21.4669	26	-52.8669	-0.363846	-2.37463	-2.76124	42.7134	-1.0387	2.80593	-10.9488	-0.0402479	59	-0.404094
782	DPL_1154	KDYYFS	IgG Fc fragment	0.0001355	UA	-14.216	26	-45.616	-0.240949	-7.31921	-9.75678	42.7134	-0.518637	-0.409093	-10.9488	-0.124054	59	-0.365003
783	DPL_1154	KDYYFS	IgG Fc fragment	0.0001355	UA	-9.99681	26	-41.3968	-0.169438	-11.4032	-10.0552	42.7134	-1.21866	-1.96376	-10.9488	-0.193275	59	-0.362712
784	DPL_1154	KDYYFS	IgG Fc fragment	0.0001355	UA	-13.768	26	-45.168	-0.233356	-7.40849	-10.2775	42.7134	-0.57159	-0.0579633	-10.9488	-0.125568	59	-0.358923
785	DPL_1154	KDYYFS	IgG Fc fragment	0.0001355	UA	-13.6246	26	-45.0246	-0.230926	-5.71542	-12.5887	42.7134	0	0.847303	-10.9488	-0.0968715	59	-0.327797
786	DPL_1154	KDYYFS	IgG Fc fragment	0.0001355	UA	-10.2979	26	-41.6979	-0.174541	-8.73849	-5.26854	42.7134	-0.507904	-4.10899	-10.9488	-0.14811	59	-0.322651
787	DPL_1154	KDYYFS	IgG Fc fragment	0.0001355	UA	-6.73871	26	-38.1387	-0.114215	-10.5361	-2.43519	42.7134	-1.78299	-2.98801	-10.9488	-0.178578	59	-0.292794
788	DPL_1154	KDYYFS	IgG Fc fragment	0.0001355	UA	-7.77094	26	-39.1709	-0.131711	-8.69835	-7.01237	42.7134	-0.746836	-2.59358	-10.9488	-0.14743	59	-0.27914
789	DPL_1154	KDYYFS	IgG Fc fragment	0.0001355	UA	-3.74903	26	-35.149	-0.063543	-12.4938	-8.70027	42.7134	-2.01116	-1.0374	-10.9488	-0.21176	59	-0.275303
790	DPL_1154	KDYYFS	IgG Fc fragment	0.0001355	UA	-0.777799	26	-32.1778	-0.013183	-15.3464	-6.49214	42.7134	-2.64982	-2.82263	-10.9488	-0.260109	59	-0.273292
791	DPL_1155	KEYSFF	IgG Fc fragment	6.87e-05	A	-18.8113	27	-51.2113	-0.318836	-6.89565	-9.81541	48.0832	-1	1.41206	-10.4741	-0.116875	59	-0.435711
792	DPL_1155	KEYSFF	IgG Fc fragment	6.87e-05	A	-11.877	27	-44.277	-0.201305	-13.0521	-15.2067	48.0832	-0.402496	-4.08028	-10.4741	-0.221222	59	-0.422527
793	DPL_1155	KEYSFF	IgG Fc fragment	6.87e-05	A	-16.9907	27	-49.3907	-0.287978	-5.41345	-5.66956	48.0832	-0.521491	-0.805598	-10.4741	-0.0917533	59	-0.379732
794	DPL_1155	KEYSFF	IgG Fc fragment	6.87e-05	A	-11.4864	27	-43.8864	-0.194685	-10.6559	-8.32385	48.0832	-1.92944	0.0206336	-10.4741	-0.180608	59	-0.375293
795	DPL_1155	KEYSFF	IgG Fc fragment	6.87e-05	A	-11.29	27	-43.69	-0.191356	-10.6746	-13.3392	48.0832	-1.10066	-0.262759	-10.4741	-0.180925	59	-0.372281
796	DPL_1155	KEYSFF	IgG Fc fragment	6.87e-05	A	-11.9037	27	-44.3037	-0.201758	-9.51328	-17.9257	48.0832	0	-0.550436	-10.4741	-0.161242	59	-0.363
797	DPL_1155	KEYSFF	IgG Fc fragment	6.87e-05	A	-9.1666	27	-41.5666	-0.155366	-12.1162	-16.4341	48.0832	-1.44051	0.998561	-10.4741	-0.20536	59	-0.360726
798	DPL_1155	KEYSFF	IgG Fc fragment	6.87e-05	A	-5.19171	27	-37.5917	-0.087995	-16.0221	-21.8136	48.0832	-0.847513	-2.23377	-10.4741	-0.271561	59	-0.359556
799	DPL_1155	KEYSFF	IgG Fc fragment	6.87e-05	A	-3.22199	27	-35.622	-0.0546101	-17.6981	-23.4453	48.0832	-1	-2.57544	-10.4741	-0.299968	59	-0.354578
800	DPL_1155	KEYSFF	IgG Fc fragment	6.87e-05	A	-0.406135	27	-32.8061	-0.00688365	-20.4149	-16.7575	48.0832	-2.47798	-3.61102	-10.4741	-0.346015	59	-0.352899
801	DPL_1156	KKYEFK	IgG Fc fragment	4.03e-05	A	0.81332	34	-38.5867	0.0135553	-15.8782	-21.0314	46.5989	-1	-1.96252	-10.1473	-0.264637	60	-0.251082
802	DPL_1156	KKYEFK	IgG Fc fragment	4.03e-05	A	-2.66266	34	-42.0627	-0.0443777	-11.1073	-14.7578	46.5989	-0.588185	-1.72855	-10.1473	-0.185121	60	-0.229499
803	DPL_1156	KKYEFK	IgG Fc fragment	4.03e-05	A	6.74276	34	-32.6572	0.112379	-18.6763	-15.7854	46.5989	-2.18823	-3.34361	-10.1473	-0.311271	60	-0.198892
804	DPL_1156	KKYEFK	IgG Fc fragment	4.03e-05	A	1.52575	34	-37.8743	0.0254291	-12.2578	-15.1872	46.5989	-1.51507	0.476355	-10.1473	-0.204297	60	-0.178868
805	DPL_1156	KKYEFK	IgG Fc fragment	4.03e-05	A	6.51228	34	-32.8877	0.108538	-16.5641	-11.0197	46.5989	-3.08217	-0.574884	-10.1473	-0.276069	60	-0.167531
806	DPL_1156	KKYEFK	IgG Fc fragment	4.03e-05	A	4.85284	34	-34.5472	0.0808807	-14.0825	-15.7157	46.5989	-0.900564	-3.16275	-10.1473	-0.234709	60	-0.153828
807	DPL_1156	KKYEFK	IgG Fc fragment	4.03e-05	A	0.0294483	34	-39.3706	0.000490805	-9.17746	-9.82964	46.5989	-1.26431	0.0360177	-10.1473	-0.152958	60	-0.152467
808	DPL_1156	KKYEFK	IgG Fc fragment	4.03e-05	A	4.72652	34	-34.6735	0.0787754	-13.7427	-4.32424	46.5989	-1.97087	-4.87963	-10.1473	-0.229045	60	-0.15027
809	DPL_1156	KKYEFK	IgG Fc fragment	4.03e-05	A	5.23935	34	-34.1607	0.0873225	-14.2032	-15.8932	46.5989	-1.71067	-0.44029	-10.1473	-0.23672	60	-0.149397
810	DPL_1156	KKYEFK	IgG Fc fragment	4.03e-05	A	6.61053	34	-32.7895	0.110176	-15.4124	-19.4423	46.5989	0	-5.69127	-10.1473	-0.256873	60	-0.146698
811	DPL_1157	KNYWFE	IgG Fc fragment	3.33e-05	A	-11.7993	28	-45.1993	-0.184364	-10.0412	-13.574	47.8734	-0.187094	-1.63337	-12.8338	-0.156894	64	-0.341258
812	DPL_1157	KNYWFE	IgG Fc fragment	3.33e-05	A	-4.23851	28	-37.6385	-0.0662267	-17.0752	-16.6878	47.8734	-1.96281	-1.07303	-12.8338	-0.2668	64	-0.333027
813	DPL_1157	KNYWFE	IgG Fc fragment	3.33e-05	A	0.812098	28	-32.5879	0.012689	-21.3641	-16.4781	47.8734	-1.80822	-5.99234	-12.8338	-0.333814	64	-0.321125
814	DPL_1157	KNYWFE	IgG Fc fragment	3.33e-05	A	-12.8086	28	-46.2086	-0.200135	-6.31936	-11.7815	47.8734	-0.648713	2.76173	-12.8338	-0.09874	64	-0.298875
815	DPL_1157	KNYWFE	IgG Fc fragment	3.33e-05	A	-11.1708	28	-44.5708	-0.174544	-7.4464	-19.6692	47.8734	0.786723	0.698097	-12.8338	-0.11635	64	-0.290894
816	DPL_1157	KNYWFE	IgG Fc fragment	3.33e-05	A	-7.89942	28	-41.2994	-0.123428	-9.50596	-5.25762	47.8734	-1.12269	-2.09891	-12.8338	-0.148531	64	-0.271959
817	DPL_1157	KNYWFE	IgG Fc fragment	3.33e-05	A	-10.5264	28	-43.9264	-0.164476	-6.69688	-14.039	47.8734	0.151837	0.791097	-12.8338	-0.104639	64	-0.269114
818	DPL_1157	KNYWFE	IgG Fc fragment	3.33e-05	A	-0.0583797	28	-33.4584	-0.000912182	-17.1229	-18.8311	47.8734	-1.21328	-2.61547	-12.8338	-0.267545	64	-0.268457
819	DPL_1157	KNYWFE	IgG Fc fragment	3.33e-05	A	-10.1158	28	-43.5158	-0.158059	-6.85961	-9.40311	47.8734	-1.00129	2.231	-12.8338	-0.107181	64	-0.26524
820	DPL_1157	KNYWFE	IgG Fc fragment	3.33e-05	A	-3.07583	28	-36.4758	-0.0480598	-13.4673	-18.2615	47.8734	-0.169531	-2.77542	-12.8338	-0.210427	64	-0.258487
821	DPL_1158	KTYIFK	IgG Fc fragment	4.98e-05	A	-8.84292	29	-43.2429	-0.155139	-13.7567	-19.8461	44.8885	-0.0767193	-3.57275	-7.91297	-0.241345	57	-0.396484
822	DPL_1158	KTYIFK	IgG Fc fragment	4.98e-05	A	-0.414298	29	-34.8143	-0.00726839	-21.3577	-16.1644	44.8885	-1.99728	-6.89318	-7.91297	-0.374696	57	-0.381965
823	DPL_1158	KTYIFK	IgG Fc fragment	4.98e-05	A	-8.95501	29	-43.355	-0.157106	-10.8226	-11.6285	44.8885	-0.706202	-2.60724	-7.91297	-0.18987	57	-0.346976
824	DPL_1158	KTYIFK	IgG Fc fragment	4.98e-05	A	-1.13615	29	-35.5362	-0.0199325	-17.1254	-16.9588	44.8885	-1.07949	-4.97571	-7.91297	-0.300445	57	-0.320378
825	DPL_1158	KTYIFK	IgG Fc fragment	4.98e-05	A	-10.5394	29	-44.9394	-0.184901	-7.62571	-12.6912	44.8885	0.362159	-2.51146	-7.91297	-0.133784	57	-0.318685
826	DPL_1158	KTYIFK	IgG Fc fragment	4.98e-05	A	1.0881	29	-33.3119	0.0190895	-18.7828	-15.8131	44.8885	-1.05334	-7.29483	-7.91297	-0.329522	57	-0.310433
827	DPL_1158	KTYIFK	IgG Fc fragment	4.98e-05	A	2.02983	29	-32.3702	0.0356111	-19.4102	-17.6475	44.8885	-1.59886	-5.15035	-7.91297	-0.340531	57	-0.30492
828	DPL_1158	KTYIFK	IgG Fc fragment	4.98e-05	A	-6.1326	29	-40.5326	-0.107589	-11.0207	-19.2237	44.8885	0.209641	-2.12166	-7.91297	-0.193346	57	-0.300936
829	DPL_1158	KTYIFK	IgG Fc fragment	4.98e-05	A	-5.33552	29	-39.7355	-0.0936055	-11.4224	-18.53	44.8885	-0.339389	-1.00346	-7.91297	-0.200393	57	-0.293998
830	DPL_1158	KTYIFK	IgG Fc fragment	4.98e-05	A	-9.59084	29	-43.9908	-0.16826	-7.04128	-2.44235	44.8885	-1.1025	-2.0716	-7.91297	-0.123531	57	-0.291792
831	DPL_1159	KKYRFK	IgG Fc fragment	4.64e-06	A	8.93141	38	-34.4686	0.144055	-48.3669	-61.2684	92.7652	-3.50747	-5.80734	-12.4032	-0.780112	62	-0.636057
832	DPL_1159	KKYRFK	IgG Fc fragment	4.64e-06	A	-3.82782	38	-47.2278	-0.061739	-28.2134	-51.6116	92.7652	-1.03287	1.10417	-12.4032	-0.455055	62	-0.516793
833	DPL_1159	KKYRFK	IgG Fc fragment	4.64e-06	A	0.960363	38	-42.4396	0.0154897	-32.668	-59.9867	92.7652	-1	0.725356	-12.4032	-0.526903	62	-0.511413
834	DPL_1159	KKYRFK	IgG Fc fragment	4.64e-06	A	9.26902	38	-34.131	0.1495	-39.4928	-58.3967	92.7652	-1.46516	-5.31297	-12.4032	-0.636981	62	-0.487481
835	DPL_1159	KKYRFK	IgG Fc fragment	4.64e-06	A	12.5563	38	-30.8437	0.202521	-41.8872	-57.7147	92.7652	-1.994	-6.25021	-12.4032	-0.6756	62	-0.473078
836	DPL_1159	KKYRFK	IgG Fc fragment	4.64e-06	A	15.9962	38	-27.4038	0.258003	-44.5708	-55.1144	92.7652	-3.95728	-3.55891	-12.4032	-0.718884	62	-0.460881
837	DPL_1159	KKYRFK	IgG Fc fragment	4.64e-06	A	11.1091	38	-32.2909	0.179179	-39.6142	-60.9644	92.7652	-2.53962	-0.500449	-12.4032	-0.638939	62	-0.45976
838	DPL_1159	KKYRFK	IgG Fc fragment	4.64e-06	A	14.6973	38	-28.7027	0.237054	-43.0198	-64.2814	92.7652	-1.99373	-4.10038	-12.4032	-0.693867	62	-0.456813
839	DPL_1159	KKYRFK	IgG Fc fragment	4.64e-06	A	-2.03022	38	-45.4302	-0.0327456	-26.1728	-50.2143	92.7652	-0.987942	2.2933	-12.4032	-0.422142	62	-0.454888
840	DPL_1159	KKYRFK	IgG Fc fragment	4.64e-06	A	11.4128	38	-31.9872	0.184078	-39.2185	-62.4209	92.7652	-1.82635	-1.79844	-12.4032	-0.632556	62	-0.448478
841	DPL_1160	KEYYFP	IgG Fc fragment	7.54e-05	A	-16.8827	25	-47.2827	-0.276765	-5.19266	-14.9342	41.9314	0.726803	-0.196683	-11.3642	-0.0851256	61	-0.361891
842	DPL_1160	KEYYFP	IgG Fc fragment	7.54e-05	A	-18.9964	25	-49.3964	-0.311417	0.827601	0.719477	41.9314	0.00788561	0.441052	-11.3642	0.0135672	61	-0.29785
843	DPL_1160	KEYYFP	IgG Fc fragment	7.54e-05	A	-9.92287	25	-40.3229	-0.16267	-6.18515	-9.16929	41.9314	0.00788561	-1.62732	-11.3642	-0.101396	61	-0.264066
844	DPL_1160	KEYYFP	IgG Fc fragment	7.54e-05	A	-4.83893	25	-35.2389	-0.0793267	-11.2415	-8.38984	41.9314	-1.46901	-2.05198	-11.3642	-0.184287	61	-0.263614
845	DPL_1160	KEYYFP	IgG Fc fragment	7.54e-05	A	-1.75372	25	-32.1537	-0.0287495	-13.89	-10.4803	41.9314	-0.99173	-5.278	-11.3642	-0.227706	61	-0.256455
846	DPL_1160	KEYYFP	IgG Fc fragment	7.54e-05	A	-15.6135	25	-46.0135	-0.255959	0.865209	-7.47726	41.9314	1.00789	1.17703	-11.3642	0.0141837	61	-0.241775
847	DPL_1160	KEYYFP	IgG Fc fragment	7.54e-05	A	-12.1386	25	-42.5386	-0.198994	-2.58107	-11.3581	41.9314	1.00789	-0.328837	-11.3642	-0.0423127	61	-0.241307
848	DPL_1160	KEYYFP	IgG Fc fragment	7.54e-05	A	-7.89646	25	-38.2965	-0.12945	-6.46677	-5.49322	41.9314	-0.57566	-1.76291	-11.3642	-0.106013	61	-0.235463
849	DPL_1160	KEYYFP	IgG Fc fragment	7.54e-05	A	-10.2075	25	-40.6075	-0.167337	-4.04545	-9.04908	41.9314	1.00789	-2.94773	-11.3642	-0.0663189	61	-0.233656
850	DPL_1160	KEYYFP	IgG Fc fragment	7.54e-05	A	-10.033	25	-40.433	-0.164476	-3.33862	-10.1856	41.9314	1.00789	-1.67263	-11.3642	-0.0547314	61	-0.219208
851	DPL_1161	KKYDFG	IgG Fc fragment	0.0001441	UA	-11.0959	28	-44.4959	-0.205479	-13.6037	-22.9041	57.5064	-1	1.12483	-10.8692	-0.25192	54	-0.457399
852	DPL_1161	KKYDFG	IgG Fc fragment	0.0001441	UA	-0.134877	28	-33.5349	-0.00249773	-24.0789	-31.9585	57.5064	-1	-4.69966	-10.8692	-0.445906	54	-0.448404
853	DPL_1161	KKYDFG	IgG Fc fragment	0.0001441	UA	-4.17503	28	-37.575	-0.0773154	-19.1959	-16.6683	57.5064	-2	-4.06176	-10.8692	-0.355479	54	-0.432795
854	DPL_1161	KKYDFG	IgG Fc fragment	0.0001441	UA	-3.31058	28	-36.7106	-0.0613071	-19.7185	-26.9659	57.5064	-1.9996	0.563151	-10.8692	-0.365157	54	-0.426464
855	DPL_1161	KKYDFG	IgG Fc fragment	0.0001441	UA	-1.87999	28	-35.28	-0.0348147	-20.8784	-31.4677	57.5064	-0.553329	-3.26319	-10.8692	-0.386636	54	-0.421451
856	DPL_1161	KKYDFG	IgG Fc fragment	0.0001441	UA	-6.05495	28	-39.455	-0.112129	-16.2213	-32.9118	57.5064	0	0.234669	-10.8692	-0.300394	54	-0.412522
857	DPL_1161	KKYDFG	IgG Fc fragment	0.0001441	UA	1.43543	28	-31.9646	0.026582	-23.1871	-29.7946	57.5064	-1.43859	-3.39858	-10.8692	-0.42939	54	-0.402808
858	DPL_1161	KKYDFG	IgG Fc fragment	0.0001441	UA	-4.15373	28	-37.5537	-0.076921	-17.4344	-27.0312	57.5064	-1	-0.518773	-10.8692	-0.322859	54	-0.39978
859	DPL_1161	KKYDFG	IgG Fc fragment	0.0001441	UA	2.48536	28	-30.9146	0.0460252	-23.9099	-28.6284	57.5064	-1.69528	-3.83174	-10.8692	-0.442776	54	-0.396751
860	DPL_1161	KKYDFG	IgG Fc fragment	0.0001441	UA	-1.8365	28	-35.2365	-0.0340093	-19.3758	-31.7343	57.5064	-0.169157	-2.9335	-10.8692	-0.358811	54	-0.39282
861	DPL_1162	KEYSFA	IgG Fc fragment	4.56e-05	A	-14.8232	25	-45.2232	-0.279683	-9.91055	-16.8639	44.8141	0.169615	-1.97533	-9.29528	-0.186992	53	-0.466675
862	DPL_1162	KEYSFA	IgG Fc fragment	4.56e-05	A	-13.1669	25	-43.5669	-0.248433	-10.2377	-15.3615	44.8141	-2.44156	5.82432	-9.29528	-0.193164	53	-0.441597
863	DPL_1162	KEYSFA	IgG Fc fragment	4.56e-05	A	-6.89662	25	-37.2966	-0.130125	-14.4801	-13.3671	44.8141	-1.61925	-2.24893	-9.29528	-0.27321	53	-0.403335
864	DPL_1162	KEYSFA	IgG Fc fragment	4.56e-05	A	-12.4125	25	-42.8125	-0.234198	-8.37365	-14.3127	44.8141	-0.277537	-0.193736	-9.29528	-0.157993	53	-0.392192
865	DPL_1162	KEYSFA	IgG Fc fragment	4.56e-05	A	-10.8847	25	-41.2847	-0.205372	-9.78099	-19.1539	44.8141	0.169615	-0.736423	-9.29528	-0.184547	53	-0.389919
866	DPL_1162	KEYSFA	IgG Fc fragment	4.56e-05	A	-5.89661	25	-36.2966	-0.111257	-14.2957	-19.3744	44.8141	-0.323581	-3.42834	-9.29528	-0.26973	53	-0.380987
867	DPL_1162	KEYSFA	IgG Fc fragment	4.56e-05	A	-3.48191	25	-33.8819	-0.0656965	-16.5982	-19.1636	44.8141	-1.9342	-0.440079	-9.29528	-0.313173	53	-0.37887
868	DPL_1162	KEYSFA	IgG Fc fragment	4.56e-05	A	-2.1673	25	-32.5673	-0.0408925	-17.7868	-15.7717	44.8141	-1.7746	-3.78732	-9.29528	-0.335599	53	-0.376492
869	DPL_1162	KEYSFA	IgG Fc fragment	4.56e-05	A	-10.3913	25	-40.7913	-0.196062	-9.34036	-21.4908	44.8141	-0.293927	2.48436	-9.29528	-0.176233	53	-0.372295
870	DPL_1162	KEYSFA	IgG Fc fragment	4.56e-05	A	-2.61684	25	-33.0168	-0.0493744	-17.0973	-20.8503	44.8141	-1.20584	-2.49233	-9.29528	-0.32259	53	-0.371964
871	DPL_1163	KNYKFV	IgG Fc fragment	1.06e-05	A	-3.36907	29	-37.7691	-0.0591065	-14.718	-21.5706	47.4709	-1	-0.155158	-13.2932	-0.25821	57	-0.317316
872	DPL_1163	KNYKFV	IgG Fc fragment	1.06e-05	A	-0.601333	29	-35.0013	-0.0105497	-16.9599	-22.705	47.4709	-1.15574	-1.30042	-13.2932	-0.297542	57	-0.308092
873	DPL_1163	KNYKFV	IgG Fc fragment	1.06e-05	A	6.86493	29	-27.5351	0.120437	-23.2421	-10.2648	47.4709	-4.89777	-1.07984	-13.2932	-0.407756	57	-0.287319
874	DPL_1163	KNYKFV	IgG Fc fragment	1.06e-05	A	-4.27787	29	-38.6779	-0.0750504	-11.7971	-20.715	47.4709	-1.03949	2.47214	-13.2932	-0.206967	57	-0.282018
875	DPL_1163	KNYKFV	IgG Fc fragment	1.06e-05	A	-4.70832	29	-39.1083	-0.082602	-11.2976	-21.3885	47.4709	0	-0.225828	-13.2932	-0.198203	57	-0.280805
876	DPL_1163	KNYKFV	IgG Fc fragment	1.06e-05	A	-6.23231	29	-40.6323	-0.109339	-9.48092	-20.2769	47.4709	0	1.03502	-13.2932	-0.166332	57	-0.275671
877	DPL_1163	KNYKFV	IgG Fc fragment	1.06e-05	A	2.0212	29	-32.3788	0.0354597	-16.9814	-12.9609	47.4709	-3.14842	0.581184	-13.2932	-0.297919	57	-0.262459
878	DPL_1163	KNYKFV	IgG Fc fragment	1.06e-05	A	-5.06037	29	-39.4604	-0.0887784	-9.84194	-10.0901	47.4709	-2	2.38061	-13.2932	-0.172666	57	-0.261444
879	DPL_1163	KNYKFV	IgG Fc fragment	1.06e-05	A	-8.25076	29	-42.6508	-0.14475	-6.41831	-14.5834	47.4709	0	1.25085	-13.2932	-0.112602	57	-0.257352
880	DPL_1163	KNYKFV	IgG Fc fragment	1.06e-05	A	-0.241814	29	-34.6418	-0.00424235	-13.9149	-15.6426	47.4709	-1.54423	-0.465757	-13.2932	-0.244121	57	-0.248363
881	DPL_1164	KVYHFE	IgG Fc fragment	3.95e-06	A	-11.0056	27	-43.4056	-0.186535	-17.5328	-16.5051	45.7951	-1.89667	-2.83163	-8.84464	-0.297167	59	-0.483702
882	DPL_1164	KVYHFE	IgG Fc fragment	3.95e-06	A	-14.7289	27	-47.1289	-0.249643	-13.0884	-12.3585	45.7951	-0.681544	-4.59191	-8.84464	-0.221838	59	-0.47148
883	DPL_1164	KVYHFE	IgG Fc fragment	3.95e-06	A	-16.2126	27	-48.6126	-0.27479	-10.3897	-8.68944	45.7951	-1.03483	-2.52652	-8.84464	-0.176096	59	-0.450887
884	DPL_1164	KVYHFE	IgG Fc fragment	3.95e-06	A	-11.2873	27	-43.6873	-0.19131	-14.5982	-15.8625	45.7951	-0.975471	-3.35037	-8.84464	-0.247428	59	-0.438738
885	DPL_1164	KVYHFE	IgG Fc fragment	3.95e-06	A	-15.1162	27	-47.5162	-0.256207	-10.2558	-14.1611	45.7951	0	-3.17522	-8.84464	-0.173826	59	-0.430034
886	DPL_1164	KVYHFE	IgG Fc fragment	3.95e-06	A	-2.57792	27	-34.9779	-0.0436936	-19.5604	-14.0941	45.7951	-1.72373	-6.65273	-8.84464	-0.331533	59	-0.375226
887	DPL_1164	KVYHFE	IgG Fc fragment	3.95e-06	A	-7.39803	27	-39.798	-0.12539	-13.4262	-10.1548	45.7951	-2.34226	-0.385106	-8.84464	-0.227563	59	-0.352953
888	DPL_1164	KVYHFE	IgG Fc fragment	3.95e-06	A	-7.04106	27	-39.4411	-0.11934	-13.3919	-16.4993	45.7951	-0.864868	-2.20172	-8.84464	-0.226981	59	-0.346321
889	DPL_1164	KVYHFE	IgG Fc fragment	3.95e-06	A	-1.50736	27	-33.9074	-0.0255484	-18.8997	-18.4403	45.7951	-0.600635	-7.63742	-8.84464	-0.320334	59	-0.345883
890	DPL_1164	KVYHFE	IgG Fc fragment	3.95e-06	A	5.29617	27	-27.1038	0.0897657	-25.1386	-20.8911	45.7951	-2.49162	-6.22155	-8.84464	-0.426078	59	-0.336312
891	DPL_1165	KNYMFE	IgG Fc fragment	5.53e-05	A	-11.0207	29	-45.4207	-0.190012	-4.48776	-13.7128	41.8795	0.0372565	2.24196	-14.0832	-0.0773752	58	-0.267387
892	DPL_1165	KNYMFE	IgG Fc fragment	5.53e-05	A	-6.05463	29	-40.4546	-0.10439	-8.94686	-14.5149	41.8795	-0.656347	0.542176	-14.0832	-0.154256	58	-0.258646
893	DPL_1165	KNYMFE	IgG Fc fragment	5.53e-05	A	-7.21259	29	-41.6126	-0.124355	-6.88226	-7.43746	41.8795	-0.761932	-0.572957	-14.0832	-0.11866	58	-0.243015
894	DPL_1165	KNYMFE	IgG Fc fragment	5.53e-05	A	-10.238	29	-44.638	-0.176517	-3.18756	-5.78146	41.8795	-1.96596	6.38744	-14.0832	-0.054958	58	-0.231475
895	DPL_1165	KNYMFE	IgG Fc fragment	5.53e-05	A	-7.92333	29	-42.3233	-0.136609	-4.86538	-9.97302	41.8795	0.680865	-2.19381	-14.0832	-0.0838859	58	-0.220495
896	DPL_1165	KNYMFE	IgG Fc fragment	5.53e-05	A	-6.11987	29	-40.5199	-0.105515	-4.43861	-12.259	41.8795	0.486302	0.0374742	-14.0832	-0.0765277	58	-0.182043
897	DPL_1165	KNYMFE	IgG Fc fragment	5.53e-05	A	-8.16046	29	-42.5605	-0.140698	-2.35092	-8.20597	41.8795	-0.17822	2.35801	-14.0832	-0.0405331	58	-0.181231
898	DPL_1165	KNYMFE	IgG Fc fragment	5.53e-05	A	-4.64664	29	-39.0466	-0.0801144	-5.53783	-10.2243	41.8795	-0.93952	2.76867	-14.0832	-0.0954798	58	-0.175594
899	DPL_1165	KNYMFE	IgG Fc fragment	5.53e-05	A	-0.277004	29	-34.677	-0.00477593	-9.29488	-17.1583	41.8795	-0.990411	2.65167	-14.0832	-0.160257	58	-0.165033
900	DPL_1165	KNYMFE	IgG Fc fragment	5.53e-05	A	4.01541	29	-30.3846	0.0692312	-13.36	-14.1202	41.8795	-1.97105	0.398126	-14.0832	-0.230344	58	-0.161113
901	DPL_1166	KNYRFS	IgG Fc fragment	1.12e-05	A	-15.7411	31	-52.1411	-0.271399	-11.7283	-21.7965	62.2439	-0.148441	-0.325357	-11.5677	-0.202212	58	-0.473611
902	DPL_1166	KNYRFS	IgG Fc fragment	1.12e-05	A	-15.7272	31	-52.1272	-0.271159	-11.0633	-22.4348	62.2439	-0.0686405	0.387437	-11.5677	-0.190747	58	-0.461906
903	DPL_1166	KNYRFS	IgG Fc fragment	1.12e-05	A	-9.27483	31	-45.6748	-0.159911	-17.274	-24.2021	62.2439	-0.989451	-1.80881	-11.5677	-0.297827	58	-0.457738
904	DPL_1166	KNYRFS	IgG Fc fragment	1.12e-05	A	-8.21891	31	-44.6189	-0.141705	-18.0351	-26.7115	62.2439	-1.54867	0.586077	-11.5677	-0.310951	58	-0.452656
905	DPL_1166	KNYRFS	IgG Fc fragment	1.12e-05	A	-4.05723	31	-40.4572	-0.0699523	-20.1153	-30.5458	62.2439	-0.617882	-2.74158	-11.5677	-0.346815	58	-0.416767
906	DPL_1166	KNYRFS	IgG Fc fragment	1.12e-05	A	-4.95179	31	-41.3518	-0.0853756	-18.6411	-27.5171	62.2439	-1	-1.48257	-11.5677	-0.321399	58	-0.406775
907	DPL_1166	KNYRFS	IgG Fc fragment	1.12e-05	A	-4.15247	31	-40.5525	-0.0715943	-18.5906	-29.364	62.2439	-1	-0.508628	-11.5677	-0.320528	58	-0.392122
908	DPL_1166	KNYRFS	IgG Fc fragment	1.12e-05	A	2.54053	31	-33.8595	0.0438022	-25.1512	-30.1978	62.2439	-2.76122	-0.664136	-11.5677	-0.433641	58	-0.389839
909	DPL_1166	KNYRFS	IgG Fc fragment	1.12e-05	A	-1.38104	31	-37.781	-0.023811	-21.1766	-28.0258	62.2439	-1.00655	-3.74386	-11.5677	-0.365114	58	-0.388925
910	DPL_1166	KNYRFS	IgG Fc fragment	1.12e-05	A	-2.9045	31	-39.3045	-0.0500776	-19.5806	-27.9694	62.2439	-1.49707	-0.505921	-11.5677	-0.337597	58	-0.387675
911	DPL_1167	KNYEFW	IgG Fc fragment	1.82e-05	A	-13.7217	28	-47.1217	-0.214402	-3.78014	-6.6379	38.5333	-0.748619	2.08411	-16.0911	-0.0590647	64	-0.273467
912	DPL_1167	KNYEFW	IgG Fc fragment	1.82e-05	A	-8.06838	28	-41.4684	-0.126069	-9.23227	-9.21748	38.5333	-1.99833	2.17079	-16.0911	-0.144254	64	-0.270323
913	DPL_1167	KNYEFW	IgG Fc fragment	1.82e-05	A	-8.97475	28	-42.3747	-0.14023	-6.23511	-6.57831	38.5333	-1.50176	2.16003	-16.0911	-0.0974236	64	-0.237654
914	DPL_1167	KNYEFW	IgG Fc fragment	1.82e-05	A	-7.82595	28	-41.226	-0.122281	-4.06861	-3.6821	38.5333	-0.994755	1.15462	-16.0911	-0.063572	64	-0.185852
915	DPL_1167	KNYEFW	IgG Fc fragment	1.82e-05	A	-11.0491	28	-44.4491	-0.172642	0.0216648	-3.02561	38.5333	-0.992254	4.90813	-16.0911	0.000338512	64	-0.172303
916	DPL_1167	KNYEFW	IgG Fc fragment	1.82e-05	A	-4.62083	28	-38.0208	-0.0722005	-6.36506	-6.55389	38.5333	-1.61886	2.4067	-16.0911	-0.0994541	64	-0.171655
917	DPL_1167	KNYEFW	IgG Fc fragment	1.82e-05	A	-3.23944	28	-36.6394	-0.0506162	-7.13499	-10.9343	38.5333	-0.991916	1.70468	-16.0911	-0.111484	64	-0.1621
918	DPL_1167	KNYEFW	IgG Fc fragment	1.82e-05	A	-9.02701	28	-42.427	-0.141047	-0.760929	-1.87765	38.5333	-0.493174	1.85469	-16.0911	-0.0118895	64	-0.152936
919	DPL_1167	KNYEFW	IgG Fc fragment	1.82e-05	A	-10.4709	28	-43.8709	-0.163608	0.889513	-3.13957	38.5333	0	2.4593	-16.0911	0.0138986	64	-0.149709
920	DPL_1167	KNYEFW	IgG Fc fragment	1.82e-05	A	-2.34852	28	-35.7485	-0.0366957	-7.07729	-4.59654	38.5333	-1.58054	0.594813	-16.0911	-0.110583	64	-0.147278
921	DPL_1168	KTYCFY	IgG Fc fragment	5.53e-05	A	-21.3321	26	-52.7321	-0.367795	-5.53195	-15.8203	44.9799	0	2.37822	-13.6864	-0.0953785	58	-0.463173
922	DPL_1168	KTYCFY	IgG Fc fragment	5.53e-05	A	-19.7969	26	-51.1969	-0.341326	-6.77323	-14.8971	44.9799	0	0.675307	-13.6864	-0.11678	58	-0.458106
923	DPL_1168	KTYCFY	IgG Fc fragment	5.53e-05	A	-20.1601	26	-51.5601	-0.347588	-2.66777	-10.1521	44.9799	-0.691044	4.75783	-13.6864	-0.0459961	58	-0.393584
924	DPL_1168	KTYCFY	IgG Fc fragment	5.53e-05	A	-8.5302	26	-39.9302	-0.147072	-13.1418	-14.9878	44.9799	-2.66413	3.41015	-13.6864	-0.226583	58	-0.373655
925	DPL_1168	KTYCFY	IgG Fc fragment	5.53e-05	A	-10.3498	26	-41.7498	-0.178445	-9.74298	-14.4409	44.9799	-2.05708	4.47156	-13.6864	-0.167982	58	-0.346427
926	DPL_1168	KTYCFY	IgG Fc fragment	5.53e-05	A	-12.3378	26	-43.7378	-0.212721	-7.66358	-3.53838	44.9799	-1.69292	-0.138448	-13.6864	-0.132131	58	-0.344851
927	DPL_1168	KTYCFY	IgG Fc fragment	5.53e-05	A	-11.386	26	-42.786	-0.196311	-7.32819	-12.2824	44.9799	-1.27614	3.1519	-13.6864	-0.126348	58	-0.322659
928	DPL_1168	KTYCFY	IgG Fc fragment	5.53e-05	A	-3.89261	26	-35.2926	-0.0671139	-14.2614	-14.9706	44.9799	-2.56084	1.93073	-13.6864	-0.245887	58	-0.313001
929	DPL_1168	KTYCFY	IgG Fc fragment	5.53e-05	A	0.250747	26	-31.1493	0.00432323	-18.2296	-10.962	44.9799	-3.10085	-2.20571	-13.6864	-0.314304	58	-0.309981
930	DPL_1168	KTYCFY	IgG Fc fragment	5.53e-05	A	-8.17683	26	-39.5768	-0.14098	-9.58133	-11.9604	44.9799	-1.91357	2.90501	-13.6864	-0.165195	58	-0.306175
931	DPL_1169	KDYRFK	IgG Fc fragment	2.76e-05	A	-3.82771	35	-44.2277	-0.0627493	-19.5526	-18.4767	48.0194	-2.4289	-2.05605	-12.5163	-0.320535	61	-0.383284
932	DPL_1169	KDYRFK	IgG Fc fragment	2.76e-05	A	4.4386	35	-35.9614	0.072764	-18.4704	-11.3615	48.0194	-2.97949	-2.65935	-12.5163	-0.302793	61	-0.230029
933	DPL_1169	KDYRFK	IgG Fc fragment	2.76e-05	A	-4.02897	35	-44.429	-0.0660487	-9.98117	-17.4618	48.0194	-1.24007	2.96595	-12.5163	-0.163626	61	-0.229674
934	DPL_1169	KDYRFK	IgG Fc fragment	2.76e-05	A	-1.26548	35	-41.6655	-0.0207456	-11.8761	-11.618	48.0194	-1.85971	0.255919	-12.5163	-0.19469	61	-0.215436
935	DPL_1169	KDYRFK	IgG Fc fragment	2.76e-05	A	-5.81318	35	-46.2132	-0.095298	-7.00672	-10.7155	48.0194	-1.4505	1.89221	-12.5163	-0.114864	61	-0.210162
936	DPL_1169	KDYRFK	IgG Fc fragment	2.76e-05	A	-6.27551	35	-46.6755	-0.102877	-6.25607	-11.6424	48.0194	0.00107587	-0.438541	-12.5163	-0.102558	61	-0.205436
937	DPL_1169	KDYRFK	IgG Fc fragment	2.76e-05	A	5.18054	35	-35.2195	0.0849269	-17.3642	-19.0577	48.0194	-1.98402	-1.08974	-12.5163	-0.28466	61	-0.199733
938	DPL_1169	KDYRFK	IgG Fc fragment	2.76e-05	A	-6.71857	35	-47.1186	-0.11014	-5.45163	-10.8172	48.0194	-0.260636	0.843117	-12.5163	-0.089371	61	-0.199511
939	DPL_1169	KDYRFK	IgG Fc fragment	2.76e-05	A	10.3218	35	-30.0782	0.169209	-22.0288	-15.5429	48.0194	-2.8836	-4.55844	-12.5163	-0.361128	61	-0.191918
940	DPL_1169	KDYRFK	IgG Fc fragment	2.76e-05	A	1.218	35	-39.182	0.0199673	-12.9013	-10.6891	48.0194	-1.9989	-0.760458	-12.5163	-0.211496	61	-0.191529
941	DPL_1170	KEYQFK	IgG Fc fragment	4.18e-05	A	0.12164	32	-37.2784	0.00202734	-20.1226	-20.5967	49.0981	-3	0.375818	-15.752	-0.335376	60	-0.333349
942	DPL_1170	KEYQFK	IgG Fc fragment	4.18e-05	A	-0.0981792	32	-37.4982	-0.00163632	-17.0954	-14.3779	49.0981	-2.68895	-0.764074	-15.752	-0.284924	60	-0.28656
943	DPL_1170	KEYQFK	IgG Fc fragment	4.18e-05	A	1.09409	32	-36.3059	0.0182349	-17.0563	-17.094	49.0981	-2.99387	1.66988	-15.752	-0.284272	60	-0.266037
944	DPL_1170	KEYQFK	IgG Fc fragment	4.18e-05	A	-3.48995	32	-40.8899	-0.0581658	-11.4611	-18.8781	49.0981	-1.2625	2.27048	-15.752	-0.191018	60	-0.249184
945	DPL_1170	KEYQFK	IgG Fc fragment	4.18e-05	A	-2.57944	32	-39.9794	-0.0429907	-9.64413	-17.8611	49.0981	-1	2.68641	-15.752	-0.160735	60	-0.203726
946	DPL_1170	KEYQFK	IgG Fc fragment	4.18e-05	A	-6.64438	32	-44.0444	-0.11074	-5.06436	-16.288	49.0981	0	3.07965	-15.752	-0.084406	60	-0.195146
947	DPL_1170	KEYQFK	IgG Fc fragment	4.18e-05	A	-1.00676	32	-38.4068	-0.0167793	-10.0078	-19.999	49.0981	-2	6.79169	-15.752	-0.166797	60	-0.183576
948	DPL_1170	KEYQFK	IgG Fc fragment	4.18e-05	A	6.03946	32	-31.3605	0.100658	-16.8814	-20.2785	49.0981	-1.68101	-1.02671	-15.752	-0.281356	60	-0.180699
949	DPL_1170	KEYQFK	IgG Fc fragment	4.18e-05	A	12.8014	32	-24.5986	0.213357	-23.6033	-22.8132	49.0981	-2.44942	-3.87471	-15.752	-0.393389	60	-0.180032
950	DPL_1170	KEYQFK	IgG Fc fragment	4.18e-05	A	-6.45411	32	-43.8541	-0.107569	-4.24601	-19.2577	49.0981	-0.226646	6.15342	-15.752	-0.0707668	60	-0.178335
951	DPL_1171	TWLNER	IgG Fc fragment	3.53e-06	A	-7.46589	27	-39.8659	-0.135743	-17.4494	-13.1967	41.2787	-2.41543	-2.6386	-8.913	-0.317262	55	-0.453005
952	DPL_1171	TWLNER	IgG Fc fragment	3.53e-06	A	-8.06582	27	-40.4658	-0.146651	-15.8919	-9.64581	41.2787	-1.83986	-4.8135	-8.913	-0.288944	55	-0.435595
953	DPL_1171	TWLNER	IgG Fc fragment	3.53e-06	A	3.59831	27	-28.8017	0.0654238	-25.5333	-16.4802	41.2787	-3.40372	-5.72048	-8.913	-0.464241	55	-0.398817
954	DPL_1171	TWLNER	IgG Fc fragment	3.53e-06	A	-4.4934	27	-36.8934	-0.0816982	-17.2893	-14.6523	41.2787	-2.54978	-1.29387	-8.913	-0.31435	55	-0.396048
955	DPL_1171	TWLNER	IgG Fc fragment	3.53e-06	A	-9.73706	27	-42.1371	-0.177037	-11.5892	-15.5221	41.2787	0	-3.82815	-8.913	-0.210713	55	-0.38775
956	DPL_1171	TWLNER	IgG Fc fragment	3.53e-06	A	-13.9696	27	-46.3696	-0.253992	-6.20129	-10.7149	41.2787	-0.520084	0.924458	-8.913	-0.112751	55	-0.366743
957	DPL_1171	TWLNER	IgG Fc fragment	3.53e-06	A	1.71351	27	-30.6865	0.0311547	-21.5477	-10.4771	41.2787	-3.87805	-3.12385	-8.913	-0.391777	55	-0.360623
958	DPL_1171	TWLNER	IgG Fc fragment	3.53e-06	A	-8.98445	27	-41.3844	-0.163354	-10.4784	-4.56334	41.2787	-2.57309	0.551716	-8.913	-0.190517	55	-0.353871
959	DPL_1171	TWLNER	IgG Fc fragment	3.53e-06	A	-3.76079	27	-36.1608	-0.0683779	-15.0145	-15.9663	41.2787	-1.6465	-1.43332	-8.913	-0.272992	55	-0.34137
960	DPL_1171	TWLNER	IgG Fc fragment	3.53e-06	A	4.04755	27	-28.3525	0.0735918	-22.2747	-17.1737	41.2787	-2.73324	-4.39483	-8.913	-0.404995	55	-0.331403
961	DPL_1172	GWKNCR	IgG Fc fragment	9.99e-05	A	-16.2903	29	-50.6903	-0.239563	-5.86988	-6.50655	42.1621	0	-2.6166	-11.6194	-0.0863217	68	-0.325884
962	DPL_1172	GWKNCR	IgG Fc fragment	9.99e-05	A	-7.98572	29	-42.3857	-0.117437	-10.8544	-9.91763	42.1621	-0.973199	-2.5867	-11.6194	-0.159623	68	-0.27706
963	DPL_1172	GWKNCR	IgG Fc fragment	9.99e-05	A	-21.9328	29	-56.3328	-0.322541	3.42569	-6.23586	42.1621	-0.0443479	6.26642	-11.6194	0.0503778	68	-0.272163
964	DPL_1172	GWKNCR	IgG Fc fragment	9.99e-05	A	-11.0069	29	-45.4069	-0.161866	-7.34344	-7.60609	42.1621	-1.12682	0.290784	-11.6194	-0.107992	68	-0.269857
965	DPL_1172	GWKNCR	IgG Fc fragment	9.99e-05	A	-6.28642	29	-40.6864	-0.0924473	-9.48684	-0.88634	42.1621	-1.9643	-2.36505	-11.6194	-0.139512	68	-0.23196
966	DPL_1172	GWKNCR	IgG Fc fragment	9.99e-05	A	-10.9069	29	-45.3069	-0.160396	-4.53054	-5.16123	42.1621	0	-1.94992	-11.6194	-0.0666255	68	-0.227021
967	DPL_1172	GWKNCR	IgG Fc fragment	9.99e-05	A	-3.0834	29	-37.4834	-0.0453441	-11.3516	-6.57623	42.1621	-1.44634	-3.14594	-11.6194	-0.166936	68	-0.21228
968	DPL_1172	GWKNCR	IgG Fc fragment	9.99e-05	A	-4.97041	29	-39.3704	-0.0730943	-8.85236	-4.77139	42.1621	-0.993625	-3.08834	-11.6194	-0.130182	68	-0.203276
969	DPL_1172	GWKNCR	IgG Fc fragment	9.99e-05	A	-10.3062	29	-44.7062	-0.151561	-3.24343	-5.06866	42.1621	0	-0.748256	-11.6194	-0.0476975	68	-0.199259
970	DPL_1172	GWKNCR	IgG Fc fragment	9.99e-05	A	-4.84818	29	-39.2482	-0.0712967	-8.62773	-10.0315	42.1621	-0.699947	-1.23216	-11.6194	-0.126878	68	-0.198175
971	DPL_1173	KWNNSR	IgG Fc fragment	1.87e-07	A	-7.00977	33	-45.4098	-0.113061	-4.49276	-8.57418	39.0032	-0.641816	1.36545	-14.0535	-0.0724638	62	-0.185525
972	DPL_1173	KWNNSR	IgG Fc fragment	1.87e-07	A	-4.21328	33	-42.6133	-0.0679561	-6.25367	-1.58601	39.0032	-1.87071	0.91512	-14.0535	-0.100866	62	-0.168822
973	DPL_1173	KWNNSR	IgG Fc fragment	1.87e-07	A	1.36387	33	-37.0361	0.021998	-11.7091	-9.4588	39.0032	-1.99966	-0.165454	-14.0535	-0.188856	62	-0.166858
974	DPL_1173	KWNNSR	IgG Fc fragment	1.87e-07	A	0.163556	33	-38.2364	0.002638	-9.28633	-8.26431	39.0032	-1.28383	-0.773785	-14.0535	-0.14978	62	-0.147142
975	DPL_1173	KWNNSR	IgG Fc fragment	1.87e-07	A	-2.53697	33	-40.937	-0.0409188	-5.62262	-9.04649	39.0032	0	-1.08399	-14.0535	-0.0906875	62	-0.131606
976	DPL_1173	KWNNSR	IgG Fc fragment	1.87e-07	A	-12.5488	33	-50.9488	-0.202401	4.84383	2.16349	39.0032	0	3.77748	-14.0535	0.0781264	62	-0.124274
977	DPL_1173	KWNNSR	IgG Fc fragment	1.87e-07	A	-0.0639331	33	-38.4639	-0.00103118	-7.00742	-11.584	39.0032	0	-1.20004	-14.0535	-0.113023	62	-0.114054
978	DPL_1173	KWNNSR	IgG Fc fragment	1.87e-07	A	11.522	33	-26.878	0.185839	-17.9943	-8.70419	39.0032	-3.54988	-1.55724	-14.0535	-0.290231	62	-0.104392
979	DPL_1173	KWNNSR	IgG Fc fragment	1.87e-07	A	-0.0718869	33	-38.4719	-0.00115947	-6.0756	-0.350696	39.0032	-1.4809	-0.862682	-14.0535	-0.0979936	62	-0.099153
980	DPL_1173	KWNNSR	IgG Fc fragment	1.87e-07	A	1.99162	33	-36.4084	0.0321229	-7.89599	-6.76718	39.0032	-1.78187	1.56135	-14.0535	-0.127355	62	-0.0952318
981	DPL_1174	FWKNAR	IgG Fc fragment	0.0007911	UA	-0.190387	29	-34.5904	-0.00328253	-23.0978	-18.1346	46.286	-2.91416	-4.12229	-10.3017	-0.398237	58	-0.40152
982	DPL_1174	FWKNAR	IgG Fc fragment	0.0007911	UA	-9.99879	29	-44.3988	-0.172393	-12.9629	-17.2331	46.286	-1.36498	0.2946	-10.3017	-0.223498	58	-0.395891
983	DPL_1174	FWKNAR	IgG Fc fragment	0.0007911	UA	-6.33988	29	-40.7399	-0.109308	-14.8494	-19.2014	46.286	-1.57747	0.114761	-10.3017	-0.256024	58	-0.365332
984	DPL_1174	FWKNAR	IgG Fc fragment	0.0007911	UA	-4.90666	29	-39.3067	-0.0845976	-15.4465	-15.4955	46.286	-0.855522	-4.79001	-10.3017	-0.26632	58	-0.350917
985	DPL_1174	FWKNAR	IgG Fc fragment	0.0007911	UA	-5.40717	29	-39.8072	-0.0932271	-14.726	-17.4965	46.286	-1.31618	-1.50275	-10.3017	-0.253897	58	-0.347124
986	DPL_1174	FWKNAR	IgG Fc fragment	0.0007911	UA	-5.14991	29	-39.5499	-0.0887915	-14.0596	-11.7539	46.286	-1.58539	-2.79231	-10.3017	-0.242407	58	-0.331198
987	DPL_1174	FWKNAR	IgG Fc fragment	0.0007911	UA	-8.25631	29	-42.6563	-0.14235	-9.18709	-19.6804	46.286	-1.20212	4.74029	-10.3017	-0.158398	58	-0.300748
988	DPL_1174	FWKNAR	IgG Fc fragment	0.0007911	UA	-4.49963	29	-38.8996	-0.0775798	-12.4682	-17.2557	46.286	-1.49076	1.22824	-10.3017	-0.214969	58	-0.292549
989	DPL_1174	FWKNAR	IgG Fc fragment	0.0007911	UA	1.6798	29	-32.7202	0.0289621	-18.1	-15.3367	46.286	-1.82998	-4.20972	-10.3017	-0.312069	58	-0.283107
990	DPL_1174	FWKNAR	IgG Fc fragment	0.0007911	UA	8.11585	29	-26.2842	0.139928	-24.247	-20.3864	46.286	-3.76148	-1.2647	-10.3017	-0.418051	58	-0.278123
991	DPL_1175	GWRNKR	IgG Fc fragment	6.1e-06	A	-17.4508	26	-48.8508	-0.300876	-10.0458	-11.5943	42.7508	-1.25118	-0.618037	-12.9198	-0.173203	58	-0.47408
992	DPL_1175	GWRNKR	IgG Fc fragment	6.1e-06	A	-14.7121	26	-46.1121	-0.253657	-6.223	-14.6831	42.7508	-0.715113	3.54994	-12.9198	-0.107293	58	-0.36095
993	DPL_1175	GWRNKR	IgG Fc fragment	6.1e-06	A	-12.0435	26	-43.4435	-0.207646	-7.13103	-12.6204	42.7508	-0.864701	2.11916	-12.9198	-0.122949	58	-0.330595
994	DPL_1175	GWRNKR	IgG Fc fragment	6.1e-06	A	-16.2013	26	-47.6013	-0.279333	-2.8357	-15.0783	42.7508	0.831972	1.87476	-12.9198	-0.0488915	58	-0.328224
995	DPL_1175	GWRNKR	IgG Fc fragment	6.1e-06	A	-11.9292	26	-43.3292	-0.205676	-6.6763	-15.6872	42.7508	0.166278	0.601943	-12.9198	-0.115109	58	-0.320785
996	DPL_1175	GWRNKR	IgG Fc fragment	6.1e-06	A	-8.61351	26	-40.0135	-0.148509	-8.62115	-14.4078	42.7508	-1.61512	4.07414	-12.9198	-0.148641	58	-0.297149
997	DPL_1175	GWRNKR	IgG Fc fragment	6.1e-06	A	-12.7465	26	-44.1465	-0.219767	-4.13027	-9.73206	42.7508	-0.169265	1.31126	-12.9198	-0.0712115	58	-0.290979
998	DPL_1175	GWRNKR	IgG Fc fragment	6.1e-06	A	-12.1072	26	-43.5072	-0.208745	-4.64221	-10.8806	42.7508	-0.373753	2.06886	-12.9198	-0.0800381	58	-0.288783
999	DPL_1175	GWRNKR	IgG Fc fragment	6.1e-06	A	-9.24892	26	-40.6489	-0.159464	-6.69293	-12.7532	42.7508	-0.168028	0.254952	-12.9198	-0.115395	58	-0.274859
1000	DPL_1175	GWRNKR	IgG Fc fragment	6.1e-06	A	-2.46947	26	-33.8695	-0.0425771	-12.9174	-16.6143	42.7508	-1.16546	-0.647713	-12.9198	-0.222714	58	-0.265291
1001	DPL_1176	HWNNHR	IgG Fc fragment	0.0006981	UA	-14.6692	26	-46.0692	-0.28763	-18.8976	-14.1953	37.7583	-3.39476	-0.135197	-7.64875	-0.370541	51	-0.658172
1002	DPL_1176	HWNNHR	IgG Fc fragment	0.0006981	UA	-16.2609	26	-47.6609	-0.318842	-11.9436	-8.55188	37.7583	-1.85017	-0.541779	-7.64875	-0.234189	51	-0.553031
1003	DPL_1176	HWNNHR	IgG Fc fragment	0.0006981	UA	-6.23919	26	-37.6392	-0.122337	-20.4915	-13.693	37.7583	-2.44167	-4.50798	-7.64875	-0.401794	51	-0.524131
1004	DPL_1176	HWNNHR	IgG Fc fragment	0.0006981	UA	-17.2423	26	-48.6423	-0.338085	-7.65458	-9.75949	37.7583	0	-1.9395	-7.64875	-0.15009	51	-0.488175
1005	DPL_1176	HWNNHR	IgG Fc fragment	0.0006981	UA	-15.0466	26	-46.4466	-0.295032	-9.31845	-3.35095	37.7583	-1.27008	-2.48938	-7.64875	-0.182715	51	-0.477746
1006	DPL_1176	HWNNHR	IgG Fc fragment	0.0006981	UA	-8.69945	26	-40.0995	-0.170578	-15.383	-10.7137	37.7583	-2.22035	-1.65078	-7.64875	-0.301628	51	-0.472206
1007	DPL_1176	HWNNHR	IgG Fc fragment	0.0006981	UA	-11.5959	26	-42.9959	-0.227371	-12.0333	-12.2877	37.7583	-0.803345	-2.32273	-7.64875	-0.235947	51	-0.463317
1008	DPL_1176	HWNNHR	IgG Fc fragment	0.0006981	UA	-13.079	26	-44.479	-0.256451	-9.45649	-8.08915	37.7583	-0.927525	-1.42299	-7.64875	-0.185421	51	-0.441872
1009	DPL_1176	HWNNHR	IgG Fc fragment	0.0006981	UA	-6.29969	26	-37.6997	-0.123523	-15.8169	-13.0296	37.7583	-1.53601	-3.24437	-7.64875	-0.310136	51	-0.433659
1010	DPL_1176	HWNNHR	IgG Fc fragment	0.0006981	UA	-8.27842	26	-39.6784	-0.162322	-12.7666	-13.2042	37.7583	-0.78069	-2.67482	-7.64875	-0.250326	51	-0.412648
1011	DPL_1177	HWKNWR	IgG Fc fragment	0.0002618	UA	-8.58113	33	-46.9811	-0.143019	-23.5711	-28.2257	59.1307	-2.36824	-0.738508	-13.0852	-0.392852	60	-0.535871
1012	DPL_1177	HWKNWR	IgG Fc fragment	0.0002618	UA	-19.9255	33	-58.3255	-0.332091	-5.59944	-9.8978	59.1307	-0.698748	2.39296	-13.0852	-0.0933241	60	-0.425415
1013	DPL_1177	HWKNWR	IgG Fc fragment	0.0002618	UA	2.29823	33	-36.1018	0.0383038	-25.2422	-24.8916	59.1307	-2.12567	-4.90142	-13.0852	-0.420704	60	-0.3824
1014	DPL_1177	HWKNWR	IgG Fc fragment	0.0002618	UA	-2.32622	33	-40.7262	-0.0387703	-20.478	-25.167	59.1307	-2.32978	0.694527	-13.0852	-0.3413	60	-0.38007
1015	DPL_1177	HWKNWR	IgG Fc fragment	0.0002618	UA	-5.3095	33	-43.7095	-0.0884916	-16.5588	-23.69	59.1307	-1.49124	1.0242	-13.0852	-0.275979	60	-0.364471
1016	DPL_1177	HWKNWR	IgG Fc fragment	0.0002618	UA	-2.77085	33	-41.1709	-0.0461809	-18.5067	-22.3786	59.1307	-1.38351	-2.139	-13.0852	-0.308445	60	-0.354626
1017	DPL_1177	HWKNWR	IgG Fc fragment	0.0002618	UA	-7.1404	33	-45.5404	-0.119007	-13.5753	-23.7889	59.1307	-0.152717	-0.493862	-13.0852	-0.226255	60	-0.345262
1018	DPL_1177	HWKNWR	IgG Fc fragment	0.0002618	UA	0.0236672	33	-38.3763	0.000394453	-20.6589	-30.1884	59.1307	-1.05159	-1.33345	-13.0852	-0.344316	60	-0.343921
1019	DPL_1177	HWKNWR	IgG Fc fragment	0.0002618	UA	-1.78429	33	-40.1843	-0.0297381	-18.5231	-26.0334	59.1307	-1.1395	-1.00201	-13.0852	-0.308718	60	-0.338456
1020	DPL_1177	HWKNWR	IgG Fc fragment	0.0002618	UA	0.446857	33	-37.9531	0.00744762	-19.8475	-20.7561	59.1307	-1.7895	-2.71738	-13.0852	-0.330792	60	-0.323344
1021	DPL_1178	GWGNER	IgG Fc fragment	2.35e-05	A	-2.99377	30	-38.3938	-0.0564863	-17.9744	-16.0277	43.5815	-1	-6.56055	-10.1732	-0.339139	53	-0.395626
1022	DPL_1178	GWGNER	IgG Fc fragment	2.35e-05	A	-6.61958	30	-42.0196	-0.124898	-11.9032	-14.7703	43.5815	-0.953671	-1.27554	-10.1732	-0.224588	53	-0.349486
1023	DPL_1178	GWGNER	IgG Fc fragment	2.35e-05	A	-9.66676	30	-45.0668	-0.182392	-8.1117	-13.0162	43.5815	-0.42386	-0.162457	-10.1732	-0.153051	53	-0.335443
1024	DPL_1178	GWGNER	IgG Fc fragment	2.35e-05	A	-5.58943	30	-40.9894	-0.105461	-12.0178	-16.8397	43.5815	-0.869327	-0.642215	-10.1732	-0.22675	53	-0.332211
1025	DPL_1178	GWGNER	IgG Fc fragment	2.35e-05	A	-3.1018	30	-38.5018	-0.0585246	-13.6263	-18.2069	43.5815	-1.42411	0.319068	-10.1732	-0.257101	53	-0.315625
1026	DPL_1178	GWGNER	IgG Fc fragment	2.35e-05	A	-6.03659	30	-41.4366	-0.113898	-10.1409	-12.0601	43.5815	-0.0792264	-3.84149	-10.1732	-0.191338	53	-0.305236
1027	DPL_1178	GWGNER	IgG Fc fragment	2.35e-05	A	-4.83667	30	-40.2367	-0.0912579	-11.2949	-10.3314	43.5815	-1.42981	-1.26788	-10.1732	-0.213112	53	-0.30437
1028	DPL_1178	GWGNER	IgG Fc fragment	2.35e-05	A	1.34582	30	-34.0542	0.0253928	-17.3649	-18.2678	43.5815	-2.82917	1.38818	-10.1732	-0.327639	53	-0.302247
1029	DPL_1178	GWGNER	IgG Fc fragment	2.35e-05	A	-0.271675	30	-35.6717	-0.00512593	-15.7469	-19.5883	43.5815	-2.14605	1.34383	-10.1732	-0.297112	53	-0.302237
1030	DPL_1178	GWGNER	IgG Fc fragment	2.35e-05	A	9.57927	30	-25.8207	0.180741	-24.9906	-13.0129	43.5815	-4.41373	-3.94844	-10.1732	-0.471521	53	-0.29078
1031	DPL_1179	DWVNER	IgG Fc fragment	3.63e-05	A	-4.86687	31	-41.2669	-0.0853836	-13.0052	0.623062	35.7502	-2.71566	-4.02128	-9.15998	-0.228161	57	-0.313545
1032	DPL_1179	DWVNER	IgG Fc fragment	3.63e-05	A	-0.952742	31	-37.3527	-0.0167148	-15.3778	-6.65035	35.7502	-2.53115	-3.3846	-9.15998	-0.269787	57	-0.286502
1033	DPL_1179	DWVNER	IgG Fc fragment	3.63e-05	A	10.7039	31	-25.6961	0.187788	-26.3911	-8.39981	35.7502	-4.49306	-6.88395	-9.15998	-0.463002	57	-0.275213
1034	DPL_1179	DWVNER	IgG Fc fragment	3.63e-05	A	-1.89327	31	-38.2933	-0.0332153	-13.5672	-7.38727	35.7502	-2.17715	-2.40913	-9.15998	-0.238022	57	-0.271237
1035	DPL_1179	DWVNER	IgG Fc fragment	3.63e-05	A	-2.99507	31	-39.3951	-0.0525452	-12.4271	-9.58765	35.7502	-1.54818	-2.30723	-9.15998	-0.218019	57	-0.270564
1036	DPL_1179	DWVNER	IgG Fc fragment	3.63e-05	A	-3.2348	31	-39.6348	-0.0567508	-12.0758	-4.7682	35.7502	-1.3109	-5.17247	-9.15998	-0.211856	57	-0.268607
1037	DPL_1179	DWVNER	IgG Fc fragment	3.63e-05	A	7.10283	31	-29.2972	0.124611	-21.6628	-8.54442	35.7502	-2.72439	-8.0702	-9.15998	-0.380049	57	-0.255438
1038	DPL_1179	DWVNER	IgG Fc fragment	3.63e-05	A	-6.88275	31	-43.2827	-0.12075	-7.251	-6.02925	35.7502	-0.724387	-1.71128	-9.15998	-0.12721	57	-0.24796
1039	DPL_1179	DWVNER	IgG Fc fragment	3.63e-05	A	-8.09715	31	-44.4971	-0.142055	-6.01301	-4.99049	35.7502	-0.295304	-2.45156	-9.15998	-0.105491	57	-0.247547
1040	DPL_1179	DWVNER	IgG Fc fragment	3.63e-05	A	-3.57347	31	-39.9735	-0.0626924	-10.5253	-9.19179	35.7502	-0.577428	-3.91681	-9.15998	-0.184655	57	-0.247348
1041	DPL_1180	TWWNER	IgG Fc fragment	1.63e-05	A	-13.41	30	-48.81	-0.227289	-4.4363	-1.17272	34.8801	-0.826846	-1.03866	-11.7006	-0.0751915	59	-0.30248
1042	DPL_1180	TWWNER	IgG Fc fragment	1.63e-05	A	-1.6422	30	-37.0422	-0.0278339	-14.1604	-4.42928	34.8801	-2.4201	-3.71747	-11.7006	-0.240007	59	-0.267841
1043	DPL_1180	TWWNER	IgG Fc fragment	1.63e-05	A	-11.2496	30	-46.6496	-0.190671	-1.86625	-6.70522	34.8801	0	1.48636	-11.7006	-0.0316314	59	-0.222302
1044	DPL_1180	TWWNER	IgG Fc fragment	1.63e-05	A	-6.01237	30	-41.4124	-0.101905	-7.047	-5.89409	34.8801	-1	-0.714715	-11.7006	-0.119441	59	-0.221345
1045	DPL_1180	TWWNER	IgG Fc fragment	1.63e-05	A	-7.51682	30	-42.9168	-0.127404	-5.35996	-8.34595	34.8801	-0.871687	1.77675	-11.7006	-0.0908468	59	-0.218251
1046	DPL_1180	TWWNER	IgG Fc fragment	1.63e-05	A	-8.15652	30	-43.5565	-0.138246	-4.50304	-5.49572	34.8801	-0.985177	1.59442	-11.7006	-0.0763228	59	-0.214569
1047	DPL_1180	TWWNER	IgG Fc fragment	1.63e-05	A	-8.02952	30	-43.4295	-0.136094	-3.71668	-3.12486	34.8801	-0.53416	-0.616298	-11.7006	-0.0629946	59	-0.199088
1048	DPL_1180	TWWNER	IgG Fc fragment	1.63e-05	A	-13.2784	30	-48.6784	-0.225057	1.96207	5.27377	34.8801	-0.962314	2.59705	-11.7006	0.0332555	59	-0.191801
1049	DPL_1180	TWWNER	IgG Fc fragment	1.63e-05	A	0.997435	30	-34.4026	0.0169057	-12.2092	-7.03995	34.8801	-1.94174	-2.08735	-11.7006	-0.206936	59	-0.190031
1050	DPL_1180	TWWNER	IgG Fc fragment	1.63e-05	A	-2.22644	30	-37.6264	-0.0377363	-7.78819	-4.88753	34.8801	-1	-1.94443	-11.7006	-0.132003	59	-0.16974
1051	DPL_1181	EWKNHR	IgG Fc fragment	4.21e-05	A	-13.319	30	-48.719	-0.204908	-2.46571	-0.907654	35.6827	-0.802379	0.716206	-11.5686	-0.037934	65	-0.242842
1052	DPL_1181	EWKNHR	IgG Fc fragment	4.21e-05	A	0.504429	30	-34.8956	0.00776045	-15.5737	-9.5955	35.6827	-3.04722	-0.415419	-11.5686	-0.239595	65	-0.231835
1053	DPL_1181	EWKNHR	IgG Fc fragment	4.21e-05	A	1.10735	30	-34.2927	0.0170361	-15.3451	-5.28683	35.6827	-2.3517	-4.70594	-11.5686	-0.236079	65	-0.219043
1054	DPL_1181	EWKNHR	IgG Fc fragment	4.21e-05	A	13.1015	30	-22.2985	0.201561	-26.8498	-6.29146	35.6827	-4.95204	-6.87228	-11.5686	-0.413074	65	-0.211513
1055	DPL_1181	EWKNHR	IgG Fc fragment	4.21e-05	A	-1.92392	30	-37.3239	-0.0295987	-11.4851	0.16533	35.6827	-1.90272	-5.09851	-11.5686	-0.176694	65	-0.206292
1056	DPL_1181	EWKNHR	IgG Fc fragment	4.21e-05	A	-5.6357	30	-41.0357	-0.0867031	-7.64794	-4.83943	35.6827	-1.4393	-0.334597	-11.5686	-0.117661	65	-0.204364
1057	DPL_1181	EWKNHR	IgG Fc fragment	4.21e-05	A	1.99239	30	-33.4076	0.0306522	-14.9475	-4.22037	35.6827	-1.42567	-7.99018	-11.5686	-0.229962	65	-0.19931
1058	DPL_1181	EWKNHR	IgG Fc fragment	4.21e-05	A	6.89472	30	-28.5053	0.106073	-18.605	-3.62211	35.6827	-2.58603	-8.00148	-11.5686	-0.286231	65	-0.180159
1059	DPL_1181	EWKNHR	IgG Fc fragment	4.21e-05	A	5.47881	30	-29.9212	0.0842893	-16.7024	-8.00671	35.6827	-1.20473	-8.60295	-11.5686	-0.256959	65	-0.17267
1060	DPL_1181	EWKNHR	IgG Fc fragment	4.21e-05	A	1.14286	30	-34.2571	0.0175825	-11.4666	-6.80033	35.6827	-1.51089	-2.92938	-11.5686	-0.176409	65	-0.158826
1061	DPL_1182	DWTNRR	IgG Fc fragment	3.24e-08	A	-10.1661	29	-44.5661	-0.158846	-16.6211	-17.87	50.3049	-2.39986	0.473449	-12.9965	-0.259704	64	-0.41855
1062	DPL_1182	DWTNRR	IgG Fc fragment	3.24e-08	A	-18.2496	29	-52.6496	-0.285149	-5.37596	-9.10876	50.3049	-0.948758	2.4042	-12.9965	-0.0839994	64	-0.369149
1063	DPL_1182	DWTNRR	IgG Fc fragment	3.24e-08	A	-9.77084	29	-44.1708	-0.152669	-11.7099	-17.2441	50.3049	-1	0.312196	-12.9965	-0.182967	64	-0.335636
1064	DPL_1182	DWTNRR	IgG Fc fragment	3.24e-08	A	-5.2263	29	-39.6263	-0.0816609	-15.8461	-14.8174	50.3049	-3.12321	2.18159	-12.9965	-0.247595	64	-0.329255
1065	DPL_1182	DWTNRR	IgG Fc fragment	3.24e-08	A	-6.85306	29	-41.2531	-0.107079	-13.8765	-20.7661	50.3049	-0.830944	-0.694749	-12.9965	-0.21682	64	-0.323899
1066	DPL_1182	DWTNRR	IgG Fc fragment	3.24e-08	A	-6.40005	29	-40.8	-0.100001	-13.6875	-16.6879	50.3049	-1.99816	1.45025	-12.9965	-0.213867	64	-0.313867
1067	DPL_1182	DWTNRR	IgG Fc fragment	3.24e-08	A	6.3903	29	-28.0097	0.0998484	-25.515	-16.3718	50.3049	-3.23156	-6.34537	-12.9965	-0.398672	64	-0.298823
1068	DPL_1182	DWTNRR	IgG Fc fragment	3.24e-08	A	-3.38413	29	-37.7841	-0.052877	-14.649	-11.6974	50.3049	-2.67213	0.284959	-12.9965	-0.22889	64	-0.281767
1069	DPL_1182	DWTNRR	IgG Fc fragment	3.24e-08	A	-9.2744	29	-43.6744	-0.144912	-8.47005	-12.7538	50.3049	-1.21421	2.03516	-12.9965	-0.132345	64	-0.277257
1070	DPL_1182	DWTNRR	IgG Fc fragment	3.24e-08	A	-4.30803	29	-38.708	-0.067313	-13.3352	-20.5058	50.3049	-0.861882	-0.151891	-12.9965	-0.208363	64	-0.275676
1071	DPL_1183	RWSNAR	IgG Fc fragment	9.95e-08	A	-8.23499	35	-48.635	-0.132822	-18.7488	-11.3477	54.9876	-2.14023	-5.46046	-9.51171	-0.3024	62	-0.435223
1072	DPL_1183	RWSNAR	IgG Fc fragment	9.95e-08	A	-3.63038	35	-44.0304	-0.0585545	-19.781	-15.7858	54.9876	-1.62271	-6.0332	-9.51171	-0.319049	62	-0.377604
1073	DPL_1183	RWSNAR	IgG Fc fragment	9.95e-08	A	4.76563	35	-35.6344	0.076865	-27.6118	-22.8065	54.9876	-2.60639	-7.00911	-9.51171	-0.445352	62	-0.368487
1074	DPL_1183	RWSNAR	IgG Fc fragment	9.95e-08	A	4.0989	35	-36.3011	0.0661112	-26.58	-21.4705	54.9876	-2.61005	-6.63285	-9.51171	-0.428709	62	-0.362598
1075	DPL_1183	RWSNAR	IgG Fc fragment	9.95e-08	A	8.88131	35	-31.5187	0.143247	-29.6685	-23.2958	54.9876	-3.19195	-6.83026	-9.51171	-0.478524	62	-0.335277
1076	DPL_1183	RWSNAR	IgG Fc fragment	9.95e-08	A	6.47102	35	-33.929	0.104371	-25.7892	-21.2652	54.9876	-2.46184	-6.44865	-9.51171	-0.415955	62	-0.311584
1077	DPL_1183	RWSNAR	IgG Fc fragment	9.95e-08	A	0.361373	35	-40.0386	0.0058286	-18.8513	-14.2186	54.9876	-2.74876	-2.05856	-9.51171	-0.304054	62	-0.298225
1078	DPL_1183	RWSNAR	IgG Fc fragment	9.95e-08	A	1.89152	35	-38.5085	0.0305084	-20.1357	-17.5053	54.9876	-2.21321	-3.52043	-9.51171	-0.32477	62	-0.294261
1079	DPL_1183	RWSNAR	IgG Fc fragment	9.95e-08	A	-14.3872	35	-54.7872	-0.232051	-3.44139	-2.2158	54.9876	-0.959943	1.26803	-9.51171	-0.0555062	62	-0.287557
1080	DPL_1183	RWSNAR	IgG Fc fragment	9.95e-08	A	0.286084	35	-40.1139	0.00461425	-15.8451	-11.9968	54.9876	-1	-6.10899	-9.51171	-0.255566	62	-0.250951
1081	DPL_1184	WWDNQR	IgG Fc fragment	1.23e-05	A	-4.86816	35	-45.2682	-0.0839338	-16.8593	-15.6314	45.9695	-2.49384	-0.564513	-8.80881	-0.290677	58	-0.374611
1082	DPL_1184	WWDNQR	IgG Fc fragment	1.23e-05	A	-8.05617	35	-48.4562	-0.138899	-10.9808	-10.6396	45.9695	-0.614202	-3.59283	-8.80881	-0.189324	58	-0.328224
1083	DPL_1184	WWDNQR	IgG Fc fragment	1.23e-05	A	-3.0771	35	-43.4771	-0.0530534	-15.6867	-15.3142	45.9695	-2.01091	-1.39867	-8.80881	-0.27046	58	-0.323513
1084	DPL_1184	WWDNQR	IgG Fc fragment	1.23e-05	A	3.32238	35	-37.0776	0.0572825	-21.3482	-15.5479	45.9695	-2.07076	-6.53369	-8.80881	-0.368073	58	-0.31079
1085	DPL_1184	WWDNQR	IgG Fc fragment	1.23e-05	A	-8.8965	35	-49.2965	-0.153388	-8.17015	-12.5186	45.9695	-0.597065	0.119156	-8.80881	-0.140865	58	-0.294253
1086	DPL_1184	WWDNQR	IgG Fc fragment	1.23e-05	A	-8.29111	35	-48.6911	-0.14295	-8.45162	-12.6618	45.9695	-0.695236	0.243079	-8.80881	-0.145718	58	-0.288668
1087	DPL_1184	WWDNQR	IgG Fc fragment	1.23e-05	A	2.90606	35	-37.4939	0.0501044	-18.4972	-1.35199	45.9695	-3.68526	-5.29137	-8.80881	-0.318918	58	-0.268814
1088	DPL_1184	WWDNQR	IgG Fc fragment	1.23e-05	A	2.49011	35	-37.9099	0.0429329	-16.9784	-13.593	45.9695	-1.03619	-6.65885	-8.80881	-0.292731	58	-0.249798
1089	DPL_1184	WWDNQR	IgG Fc fragment	1.23e-05	A	8.26815	35	-32.1318	0.142554	-22.588	-5.2127	45.9695	-4.59135	-4.37112	-8.80881	-0.389449	58	-0.246895
1090	DPL_1184	WWDNQR	IgG Fc fragment	1.23e-05	A	9.96534	35	-30.4347	0.171816	-23.9113	-15.5393	45.9695	-3.66935	-3.66589	-8.80881	-0.412264	58	-0.240448
1091	DPL_1185	KWHNMR	IgG Fc fragment	2.72e-05	A	-13.1567	29	-47.5567	-0.226839	-11.5553	-13.8901	44.0069	-0.80905	-1.87081	-10.3697	-0.199229	58	-0.426068
1092	DPL_1185	KWHNMR	IgG Fc fragment	2.72e-05	A	-8.69347	29	-43.0935	-0.149887	-12.1985	-17.0393	44.0069	-0.696894	-1.50121	-10.3697	-0.210318	58	-0.360206
1093	DPL_1185	KWHNMR	IgG Fc fragment	2.72e-05	A	-11.6767	29	-46.0767	-0.201322	-6.19108	-11.1441	44.0069	0.768912	-3.23335	-10.3697	-0.106743	58	-0.308065
1094	DPL_1185	KWHNMR	IgG Fc fragment	2.72e-05	A	-6.89462	29	-41.2946	-0.118873	-9.69087	-12.7189	44.0069	-0.90442	-0.256364	-10.3697	-0.167084	58	-0.285957
1095	DPL_1185	KWHNMR	IgG Fc fragment	2.72e-05	A	-1.52128	29	-35.9213	-0.026229	-13.5379	-15.6996	44.0069	-1.02015	-2.21959	-10.3697	-0.233412	58	-0.259641
1096	DPL_1185	KWHNMR	IgG Fc fragment	2.72e-05	A	-7.80447	29	-42.2045	-0.13456	-6.99064	-14.5536	44.0069	-0.0860328	0.57869	-10.3697	-0.120528	58	-0.255088
1097	DPL_1185	KWHNMR	IgG Fc fragment	2.72e-05	A	4.47745	29	-29.9226	0.0771974	-19.251	-6.60978	44.0069	-3.44529	-4.24126	-10.3697	-0.331914	58	-0.254716
1098	DPL_1185	KWHNMR	IgG Fc fragment	2.72e-05	A	-7.95547	29	-42.3555	-0.137163	-5.51462	-9.6625	44.0069	0.482779	-2.32482	-10.3697	-0.0950797	58	-0.232243
1099	DPL_1185	KWHNMR	IgG Fc fragment	2.72e-05	A	0.693607	29	-33.7064	0.0119587	-13.9519	-17.9617	44.0069	-0.338304	-3.82082	-10.3697	-0.240551	58	-0.228592
1100	DPL_1185	KWHNMR	IgG Fc fragment	2.72e-05	A	-0.166471	29	-34.5665	-0.00287018	-12.5474	-20.3809	44.0069	0.55292	-4.23691	-10.3697	-0.216335	58	-0.219205
1101	DPL_1186	VWANQR	IgG Fc fragment	7.02e-06	A	-15.0657	32	-52.4657	-0.224862	-12.1228	-20.5265	53.202	-0.799386	0.858382	-15.4885	-0.180937	67	-0.405799
1102	DPL_1186	VWANQR	IgG Fc fragment	7.02e-06	A	-10.9491	32	-48.3491	-0.16342	-8.12187	-21.0959	53.202	0	2.42608	-15.4885	-0.121222	67	-0.284642
1103	DPL_1186	VWANQR	IgG Fc fragment	7.02e-06	A	-9.20766	32	-46.6077	-0.137428	-8.56996	-11.9154	53.202	-1.47928	2.41727	-15.4885	-0.12791	67	-0.265338
1104	DPL_1186	VWANQR	IgG Fc fragment	7.02e-06	A	-8.13557	32	-45.5356	-0.121426	-8.30218	-16.3669	53.202	-0.998425	3.27591	-15.4885	-0.123913	67	-0.24534
1105	DPL_1186	VWANQR	IgG Fc fragment	7.02e-06	A	-7.46302	32	-44.863	-0.111388	-7.94969	-15.1787	53.202	0	-0.360336	-15.4885	-0.118652	67	-0.23004
1106	DPL_1186	VWANQR	IgG Fc fragment	7.02e-06	A	3.03309	32	-34.3669	0.04527	-17.5954	-23.0734	53.202	-2.27441	1.67427	-15.4885	-0.262618	67	-0.217348
1107	DPL_1186	VWANQR	IgG Fc fragment	7.02e-06	A	2.18365	32	-35.2163	0.0325919	-16.423	-19.5593	53.202	-1.41548	-1.83072	-15.4885	-0.245119	67	-0.212528
1108	DPL_1186	VWANQR	IgG Fc fragment	7.02e-06	A	11.6713	32	-25.7287	0.174199	-25.2354	-15.5714	53.202	-3.50888	-5.51956	-15.4885	-0.376648	67	-0.202449
1109	DPL_1186	VWANQR	IgG Fc fragment	7.02e-06	A	7.18043	32	-30.2196	0.107171	-20.6958	-23.6316	53.202	-2	-2.08005	-15.4885	-0.308893	67	-0.201723
1110	DPL_1186	VWANQR	IgG Fc fragment	7.02e-06	A	2.12897	32	-35.271	0.0317756	-15.3824	-13.5044	53.202	-2.82547	0.976363	-15.4885	-0.229589	67	-0.197813
1111	DPL_1187	SWGNWR	IgG Fc fragment	5.44e-05	A	-15.815	33	-54.215	-0.272672	-1.44225	-5.65291	36.0819	0	1.38421	-12.6766	-0.0248664	58	-0.297538
1112	DPL_1187	SWGNWR	IgG Fc fragment	5.44e-05	A	-1.45831	33	-39.8583	-0.0251433	-11.4123	0.256258	36.0819	-2.73999	-2.22448	-12.6766	-0.196764	58	-0.221908
1113	DPL_1187	SWGNWR	IgG Fc fragment	5.44e-05	A	-0.718303	33	-39.1183	-0.0123845	-10.8579	-3.1935	36.0819	-2.17063	-1.88101	-12.6766	-0.187205	58	-0.19959
1114	DPL_1187	SWGNWR	IgG Fc fragment	5.44e-05	A	3.26524	33	-35.1348	0.0562972	-14.4368	-3.55971	36.0819	-2.76478	-3.25672	-12.6766	-0.248911	58	-0.192614
1115	DPL_1187	SWGNWR	IgG Fc fragment	5.44e-05	A	6.27074	33	-32.1293	0.108116	-15.7516	-0.2709	36.0819	-2.54353	-6.96812	-12.6766	-0.271579	58	-0.163462
1116	DPL_1187	SWGNWR	IgG Fc fragment	5.44e-05	A	-5.76046	33	-44.1605	-0.0993182	-3.3887	-6.14267	36.0819	0	-0.317367	-12.6766	-0.0584259	58	-0.157744
1117	DPL_1187	SWGNWR	IgG Fc fragment	5.44e-05	A	-1.50762	33	-39.9076	-0.0259935	-6.9492	-3.75697	36.0819	-2.21706	2.46727	-12.6766	-0.119814	58	-0.145807
1118	DPL_1187	SWGNWR	IgG Fc fragment	5.44e-05	A	5.91353	33	-32.4865	0.101957	-13.9416	-9.20825	36.0819	-2.44695	-1.01783	-12.6766	-0.240372	58	-0.138415
1119	DPL_1187	SWGNWR	IgG Fc fragment	5.44e-05	A	10.9484	33	-27.4516	0.188766	-18.8027	-6.70373	36.0819	-3.01524	-5.22154	-12.6766	-0.324184	58	-0.135418
1120	DPL_1187	SWGNWR	IgG Fc fragment	5.44e-05	A	9.91893	33	-28.4811	0.171016	-17.6071	-5.8331	36.0819	-3.01979	-4.42327	-12.6766	-0.303571	58	-0.132555
1121	DPL_1188	IWYNWR	IgG Fc fragment	2.36e-07	A	-13.7648	26	-45.1648	-0.233301	-19.9208	-12.3124	39.7209	-1.63101	-3.4904	-9.91797	-0.337641	59	-0.570942
1122	DPL_1188	IWYNWR	IgG Fc fragment	2.36e-07	A	-7.67893	26	-39.0789	-0.130151	-23.5595	-7.24884	39.7209	-2.53426	-6.58984	-9.91797	-0.399314	59	-0.529465
1123	DPL_1188	IWYNWR	IgG Fc fragment	2.36e-07	A	-16.6489	26	-48.0489	-0.282186	-11.8982	-8.73233	39.7209	-0.813478	-0.0373949	-9.91797	-0.201664	59	-0.483849
1124	DPL_1188	IWYNWR	IgG Fc fragment	2.36e-07	A	-14.3264	26	-45.7264	-0.242821	-13.622	-8.57853	39.7209	-1.19697	-0.534236	-9.91797	-0.230881	59	-0.473702
1125	DPL_1188	IWYNWR	IgG Fc fragment	2.36e-07	A	-11.7744	26	-43.1744	-0.199566	-15.6529	-11.1037	39.7209	-1	-1.9723	-9.91797	-0.265304	59	-0.46487
1126	DPL_1188	IWYNWR	IgG Fc fragment	2.36e-07	A	-13.4441	26	-44.8441	-0.227866	-13.9556	-7.24559	39.7209	-1.02672	-2.11321	-9.91797	-0.236536	59	-0.464402
1127	DPL_1188	IWYNWR	IgG Fc fragment	2.36e-07	A	-10.6626	26	-42.0626	-0.180721	-16.5494	-6.97928	39.7209	-1.16326	-4.37588	-9.91797	-0.280498	59	-0.461219
1128	DPL_1188	IWYNWR	IgG Fc fragment	2.36e-07	A	-9.23793	26	-40.6379	-0.156575	-16.8859	-4.68082	39.7209	-1.81136	-3.65804	-9.91797	-0.286201	59	-0.442776
1129	DPL_1188	IWYNWR	IgG Fc fragment	2.36e-07	A	-15.5243	26	-46.9243	-0.263124	-9.5364	-6.93554	39.7209	0	-1.33985	-9.91797	-0.161634	59	-0.424758
1130	DPL_1188	IWYNWR	IgG Fc fragment	2.36e-07	A	-7.70155	26	-39.1015	-0.130535	-17.1701	-8.0363	39.7209	-1.02548	-4.93657	-9.91797	-0.291019	59	-0.421554
1131	DPL_1189	RWMNKR	IgG Fc fragment	8.08e-06	A	0.0830489	38	-43.317	0.0013395	-18.5444	-21.9339	55.3893	-2.18269	-0.156348	-12.3624	-0.299104	62	-0.297764
1132	DPL_1189	RWMNKR	IgG Fc fragment	8.08e-06	A	-1.77412	38	-45.1741	-0.0286148	-13.8511	-16.0529	55.3893	-1.8386	0.426553	-12.3624	-0.223405	62	-0.25202
1133	DPL_1189	RWMNKR	IgG Fc fragment	8.08e-06	A	-5.63807	38	-49.0381	-0.0909366	-9.93065	-14.7201	55.3893	-0.455232	-1.02282	-12.3624	-0.160172	62	-0.251108
1134	DPL_1189	RWMNKR	IgG Fc fragment	8.08e-06	A	7.81401	38	-35.586	0.126032	-23.3706	-25.8015	55.3893	-1.90145	-4.00487	-12.3624	-0.376945	62	-0.250912
1135	DPL_1189	RWMNKR	IgG Fc fragment	8.08e-06	A	7.03865	38	-36.3614	0.113527	-22.177	-23.1937	55.3893	-2.75192	-1.22362	-12.3624	-0.357694	62	-0.244167
1136	DPL_1189	RWMNKR	IgG Fc fragment	8.08e-06	A	2.83926	38	-40.5607	0.0457945	-15.3352	-15.1611	55.3893	-2.41985	0.472855	-12.3624	-0.247341	62	-0.201547
1137	DPL_1189	RWMNKR	IgG Fc fragment	8.08e-06	A	7.0846	38	-36.3154	0.114268	-19.5235	-21.9392	55.3893	-2.11095	-1.37665	-12.3624	-0.314895	62	-0.200627
1138	DPL_1189	RWMNKR	IgG Fc fragment	8.08e-06	A	4.23566	38	-39.1643	0.0683171	-16.4087	-22.1722	55.3893	-1.5256	-0.135584	-12.3624	-0.264657	62	-0.19634
1139	DPL_1189	RWMNKR	IgG Fc fragment	8.08e-06	A	12.8943	38	-30.5057	0.207972	-24.6585	-21.4228	55.3893	-1.9959	-7.5444	-12.3624	-0.397718	62	-0.189745
1140	DPL_1189	RWMNKR	IgG Fc fragment	8.08e-06	A	16.8274	38	-26.5726	0.271409	-27.7398	-28.3599	55.3893	-2.50467	-5.04401	-12.3624	-0.447417	62	-0.176008
1141	DPL_1190	GWWNTR	IgG Fc fragment	3.18e-05	A	-9.00671	31	-45.4067	-0.160834	-16.7731	-17.8077	56.98	-0.854734	-4.97782	-10.3715	-0.29952	56	-0.460354
1142	DPL_1190	GWWNTR	IgG Fc fragment	3.18e-05	A	-1.29263	31	-37.6926	-0.0230827	-22.673	-25.6044	56.98	-1.6873	-4.13401	-10.3715	-0.404876	56	-0.427958
1143	DPL_1190	GWWNTR	IgG Fc fragment	3.18e-05	A	-3.61153	31	-40.0115	-0.0644916	-19.1934	-28.7264	56.98	-0.860269	-1.90527	-10.3715	-0.342739	56	-0.407231
1144	DPL_1190	GWWNTR	IgG Fc fragment	3.18e-05	A	2.31858	31	-34.0814	0.0414032	-24.5836	-27.4924	56.98	-3.00238	-0.629295	-10.3715	-0.438993	56	-0.397589
1145	DPL_1190	GWWNTR	IgG Fc fragment	3.18e-05	A	-1.09496	31	-37.495	-0.0195528	-19.6177	-30.5795	56.98	-1.13354	-0.56663	-10.3715	-0.350317	56	-0.36987
1146	DPL_1190	GWWNTR	IgG Fc fragment	3.18e-05	A	-0.660485	31	-37.0605	-0.0117944	-19.6276	-26.7841	56.98	-2.27889	1.51271	-10.3715	-0.350492	56	-0.362287
1147	DPL_1190	GWWNTR	IgG Fc fragment	3.18e-05	A	-3.01415	31	-39.4141	-0.0538241	-16.9953	-27.8953	56.98	-1.94431	3.563	-10.3715	-0.303488	56	-0.357312
1148	DPL_1190	GWWNTR	IgG Fc fragment	3.18e-05	A	-5.15339	31	-41.5534	-0.0920249	-14.5683	-28.2495	56.98	0.139731	-0.918579	-10.3715	-0.260148	56	-0.352173
1149	DPL_1190	GWWNTR	IgG Fc fragment	3.18e-05	A	-9.59838	31	-45.9984	-0.1714	-10.0197	-22.7829	56.98	-0.536678	3.19639	-10.3715	-0.178924	56	-0.350324
1150	DPL_1190	GWWNTR	IgG Fc fragment	3.18e-05	A	4.6705	31	-31.7295	0.0834018	-23.98	-28.9745	56.98	-2.08363	-2.42035	-10.3715	-0.428214	56	-0.344812
1151	DPL_1191	HWKNER	IgG Fc fragment	1.85e-05	A	-8.09043	33	-46.4904	-0.13263	-13.8771	-22.46	50.7681	-1.44409	2.26283	-15.4701	-0.227493	61	-0.360123
1152	DPL_1191	HWKNER	IgG Fc fragment	1.85e-05	A	-8.30611	33	-46.7061	-0.136166	-11.6386	-22.8007	50.7681	-0.777799	2.40623	-15.4701	-0.190797	61	-0.326963
1153	DPL_1191	HWKNER	IgG Fc fragment	1.85e-05	A	-10.6104	33	-49.0104	-0.173942	-9.14475	-17.306	50.7681	-0.939634	2.70298	-15.4701	-0.149914	61	-0.323856
1154	DPL_1191	HWKNER	IgG Fc fragment	1.85e-05	A	0.898003	33	-37.502	0.0147214	-19.166	-22.3116	50.7681	-1.69378	-2.32883	-15.4701	-0.314197	61	-0.299476
1155	DPL_1191	HWKNER	IgG Fc fragment	1.85e-05	A	-11.1394	33	-49.5394	-0.182613	-7.03057	-18.8795	50.7681	-1.26363	6.70549	-15.4701	-0.115255	61	-0.297869
1156	DPL_1191	HWKNER	IgG Fc fragment	1.85e-05	A	-7.2557	33	-45.6557	-0.118946	-10.864	-19.6711	50.7681	-0.939634	2.16631	-15.4701	-0.178098	61	-0.297044
1157	DPL_1191	HWKNER	IgG Fc fragment	1.85e-05	A	0.304001	33	-38.096	0.00498362	-16.5942	-15.8744	50.7681	-2.9019	1.03814	-15.4701	-0.272037	61	-0.267053
1158	DPL_1191	HWKNER	IgG Fc fragment	1.85e-05	A	-9.96508	33	-48.3651	-0.163362	-6.24429	-19.2702	50.7681	0.0603659	3.18558	-15.4701	-0.102365	61	-0.265727
1159	DPL_1191	HWKNER	IgG Fc fragment	1.85e-05	A	1.00244	33	-37.3976	0.0164335	-16.8345	-15.6929	50.7681	-2.02145	-2.11512	-15.4701	-0.275975	61	-0.259542
1160	DPL_1191	HWKNER	IgG Fc fragment	1.85e-05	A	-6.03274	33	-44.4327	-0.0988973	-7.70453	-20.6799	50.7681	0.0603659	2.4302	-15.4701	-0.126304	61	-0.225201
1161	DPL_1192	RWENIR	IgG Fc fragment	5.81e-07	A	1.7211	33	-36.6789	0.0277596	-31.248	-24.2429	53.7258	-3.07034	-3.68741	-13.3645	-0.504	62	-0.476241
1162	DPL_1192	RWENIR	IgG Fc fragment	5.81e-07	A	-1.42465	33	-39.8247	-0.0229783	-24.7439	-21.6587	53.7258	-2.52794	-0.319606	-13.3645	-0.399096	62	-0.422074
1163	DPL_1192	RWENIR	IgG Fc fragment	5.81e-07	A	-1.12699	33	-39.527	-0.0181772	-22.6261	-25.8257	53.7258	-1.90957	1.77932	-13.3645	-0.364937	62	-0.383114
1164	DPL_1192	RWENIR	IgG Fc fragment	5.81e-07	A	-5.0254	33	-43.4254	-0.0810549	-18.2418	-26.7065	53.7258	-0.275371	1.04774	-13.3645	-0.294222	62	-0.375277
1165	DPL_1192	RWENIR	IgG Fc fragment	5.81e-07	A	2.33723	33	-36.0628	0.0376973	-24.3679	-21.0516	53.7258	-2.43358	-0.567945	-13.3645	-0.393031	62	-0.355334
1166	DPL_1192	RWENIR	IgG Fc fragment	5.81e-07	A	1.27439	33	-37.1256	0.0205546	-22.6268	-25.1372	53.7258	-1.79751	1.05331	-13.3645	-0.364948	62	-0.344394
1167	DPL_1192	RWENIR	IgG Fc fragment	5.81e-07	A	6.58757	33	-31.8124	0.106251	-27.338	-14.1435	53.7258	-4.40276	-0.296839	-13.3645	-0.440936	62	-0.334684
1168	DPL_1192	RWENIR	IgG Fc fragment	5.81e-07	A	-2.72046	33	-41.1205	-0.0438784	-17.8937	-15.0409	53.7258	-1.69862	0.402027	-13.3645	-0.288608	62	-0.332487
1169	DPL_1192	RWENIR	IgG Fc fragment	5.81e-07	A	-4.25462	33	-42.6546	-0.0686229	-15.8737	-13.2991	53.7258	-1.55491	1.06258	-13.3645	-0.256027	62	-0.32465
1170	DPL_1192	RWENIR	IgG Fc fragment	5.81e-07	A	3.00982	33	-35.3902	0.0485455	-22.8852	-19.8215	53.7258	-2.88892	1.84789	-13.3645	-0.369116	62	-0.320571
1171	DPL_1193	CWKNER	IgG Fc fragment	0.0001	UA	-15.4547	29	-49.8547	-0.24927	-4.6382	-2.27082	33.8027	-1.88584	3.1618	-12.7427	-0.0748096	62	-0.32408
1172	DPL_1193	CWKNER	IgG Fc fragment	0.0001	UA	-8.23385	29	-42.6338	-0.132804	-11.0378	-4.26266	33.8027	-2.28554	-0.882937	-12.7427	-0.178029	62	-0.310833
1173	DPL_1193	CWKNER	IgG Fc fragment	0.0001	UA	-5.63895	29	-40.039	-0.0909508	-11.7969	-4.93091	33.8027	-2.87626	0.700583	-12.7427	-0.190272	62	-0.281223
1174	DPL_1193	CWKNER	IgG Fc fragment	0.0001	UA	-2.32734	29	-36.7273	-0.0375378	-14.2282	-6.29246	33.8027	-2.4134	-2.62365	-12.7427	-0.229487	62	-0.267025
1175	DPL_1193	CWKNER	IgG Fc fragment	0.0001	UA	-10.8605	29	-45.2605	-0.175169	-5.49859	0.861917	33.8027	-1.46544	-0.694299	-12.7427	-0.0886869	62	-0.263856
1176	DPL_1193	CWKNER	IgG Fc fragment	0.0001	UA	-10.7423	29	-45.1423	-0.173262	-4.65067	-4.6002	33.8027	-0.487816	-0.43926	-12.7427	-0.0750109	62	-0.248273
1177	DPL_1193	CWKNER	IgG Fc fragment	0.0001	UA	-8.57912	29	-42.9791	-0.138373	-5.70258	5.36441	33.8027	-3.33283	3.19958	-12.7427	-0.0919772	62	-0.23035
1178	DPL_1193	CWKNER	IgG Fc fragment	0.0001	UA	-5.35471	29	-39.7547	-0.0863663	-8.90561	-3.23778	33.8027	-1.84639	-0.756242	-12.7427	-0.143639	62	-0.230005
1179	DPL_1193	CWKNER	IgG Fc fragment	0.0001	UA	-11.3914	29	-45.7914	-0.183733	-2.75516	-1.51983	33.8027	-1.02482	1.74187	-12.7427	-0.044438	62	-0.228171
1180	DPL_1193	CWKNER	IgG Fc fragment	0.0001	UA	5.21026	29	-29.1897	0.0840364	-18.975	-3.43938	33.8027	-3.9841	-3.45658	-12.7427	-0.306048	62	-0.222011
1181	DPL_1194	KRKVTH	IgG Fc fragment	3.1e-05	A	-1.37038	32	-38.7704	-0.0279669	-22.5408	-17.2537	45.8022	-3.96216	-0.32115	-10.1987	-0.460015	49	-0.487982
1182	DPL_1194	KRKVTH	IgG Fc fragment	3.1e-05	A	-2.81795	32	-40.218	-0.0575092	-17.6578	-15.5025	45.8022	-2.45776	-1.4287	-10.1987	-0.360362	49	-0.417872
1183	DPL_1194	KRKVTH	IgG Fc fragment	3.1e-05	A	2.55635	32	-34.8436	0.0521704	-21.6838	-20.1106	45.8022	-2.61229	-2.8514	-10.1987	-0.442527	49	-0.390356
1184	DPL_1194	KRKVTH	IgG Fc fragment	3.1e-05	A	-3.27098	32	-40.671	-0.0667547	-13.4695	-25.0304	45.8022	-1	2.56707	-10.1987	-0.274888	49	-0.341643
1185	DPL_1194	KRKVTH	IgG Fc fragment	3.1e-05	A	-1.37456	32	-38.7746	-0.0280522	-14.2734	-20.8229	45.8022	-1.37686	0.940814	-10.1987	-0.291293	49	-0.319346
1186	DPL_1194	KRKVTH	IgG Fc fragment	3.1e-05	A	8.19134	32	-29.2087	0.16717	-23.5767	-11.3894	45.8022	-3.58065	-5.5864	-10.1987	-0.481157	49	-0.313987
1187	DPL_1194	KRKVTH	IgG Fc fragment	3.1e-05	A	4.07675	32	-33.3233	0.0831989	-19.197	-18.462	45.8022	-2.35471	-1.83862	-10.1987	-0.391776	49	-0.308577
1188	DPL_1194	KRKVTH	IgG Fc fragment	3.1e-05	A	8.02057	32	-29.3794	0.163685	-22.6932	-20.2514	45.8022	-2.99725	-2.25539	-10.1987	-0.463126	49	-0.299441
1189	DPL_1194	KRKVTH	IgG Fc fragment	3.1e-05	A	-0.470976	32	-37.871	-0.00961176	-14.0055	-17.9622	45.8022	-1	-1.503	-10.1987	-0.285827	49	-0.295439
1190	DPL_1194	KRKVTH	IgG Fc fragment	3.1e-05	A	1.26123	32	-36.1388	0.0257393	-14.7893	-22.5092	45.8022	-1	-0.0132955	-10.1987	-0.301823	49	-0.276084
1191	DPL_1195	KRKTYN	IgG Fc fragment	4.6e-09	A	-5.50051	34	-44.9005	-0.0965002	-13.107	-16.8262	44.738	-0.863128	-1.75923	-9.87777	-0.229947	57	-0.326447
1192	DPL_1195	KRKTYN	IgG Fc fragment	4.6e-09	A	2.24656	34	-37.1534	0.0394133	-19.3472	-16.1733	44.738	-1.4822	-6.22112	-9.87777	-0.339425	57	-0.300012
1193	DPL_1195	KRKTYN	IgG Fc fragment	4.6e-09	A	5.77584	34	-33.6242	0.10133	-22.1819	-11.3106	44.738	-3.0315	-6.21949	-9.87777	-0.389155	57	-0.287825
1194	DPL_1195	KRKTYN	IgG Fc fragment	4.6e-09	A	8.08432	34	-31.3157	0.14183	-24.0615	-18.202	44.738	-2.55127	-6.28622	-9.87777	-0.422132	57	-0.280302
1195	DPL_1195	KRKTYN	IgG Fc fragment	4.6e-09	A	0.773111	34	-38.6269	0.0135634	-13.555	-15.5099	44.738	-1.00834	-2.37172	-9.87777	-0.237808	57	-0.224244
1196	DPL_1195	KRKTYN	IgG Fc fragment	4.6e-09	A	-1.72361	34	-41.1236	-0.0302387	-10.5584	-1.9886	44.738	-1.94779	-2.9416	-9.87777	-0.185235	57	-0.215474
1197	DPL_1195	KRKTYN	IgG Fc fragment	4.6e-09	A	13.2826	34	-26.1174	0.233029	-25.3539	-11.8511	44.738	-3.53299	-7.41626	-9.87777	-0.444806	57	-0.211777
1198	DPL_1195	KRKTYN	IgG Fc fragment	4.6e-09	A	-3.54337	34	-42.9434	-0.0621644	-8.18695	-12.103	44.738	-1.11722	1.66308	-9.87777	-0.143631	57	-0.205795
1199	DPL_1195	KRKTYN	IgG Fc fragment	4.6e-09	A	2.63533	34	-36.7647	0.0462339	-13.6917	-13.3124	44.738	-1.677	-1.33367	-9.87777	-0.240205	57	-0.193971
1200	DPL_1195	KRKTYN	IgG Fc fragment	4.6e-09	A	0.00381092	34	-39.3962	6.69e-05	-10.9302	-9.1744	44.738	-2.31254	1.51967	-9.87777	-0.191757	57	-0.19169
1201	DPL_1196	KRKETY	IgG Fc fragment	1.96e-06	A	9.17032	34	-30.2297	0.160883	-24.3958	-17.0946	44.738	-2.91374	-5.94176	-9.87777	-0.427997	57	-0.267114
1202	DPL_1196	KRKETY	IgG Fc fragment	1.96e-06	A	3.98321	34	-35.4168	0.0698808	-17.4033	-14.197	44.738	-1.27834	-6.11658	-9.87777	-0.305321	57	-0.23544
1203	DPL_1196	KRKETY	IgG Fc fragment	1.96e-06	A	-0.91965	34	-40.3197	-0.0161342	-11.7225	-14.7889	44.738	-1.25869	-0.0485731	-9.87777	-0.205659	57	-0.221793
1204	DPL_1196	KRKETY	IgG Fc fragment	1.96e-06	A	1.13246	34	-38.2675	0.0198678	-13.236	-13.1773	44.738	-1.34075	-2.08879	-9.87777	-0.23221	57	-0.212342
1205	DPL_1196	KRKETY	IgG Fc fragment	1.96e-06	A	-6.30298	34	-45.703	-0.110579	-5.65909	-11.9193	44.738	0.136872	-0.164788	-9.87777	-0.0992823	57	-0.209861
1206	DPL_1196	KRKETY	IgG Fc fragment	1.96e-06	A	0.590717	34	-38.8093	0.0103635	-12.3156	-18.2292	44.738	-0.304127	-2.1669	-9.87777	-0.216062	57	-0.205699
1207	DPL_1196	KRKETY	IgG Fc fragment	1.96e-06	A	13.2257	34	-26.1743	0.232031	-23.7171	-15.6598	44.738	-3.20496	-4.99034	-9.87777	-0.41609	57	-0.184059
1208	DPL_1196	KRKETY	IgG Fc fragment	1.96e-06	A	14.7932	34	-24.6068	0.25953	-25.1782	-13.3027	44.738	-3.35174	-7.1309	-9.87777	-0.441722	57	-0.182192
1209	DPL_1196	KRKETY	IgG Fc fragment	1.96e-06	A	7.05255	34	-32.3474	0.123729	-17.3515	-5.82605	44.738	-3.44029	-2.74148	-9.87777	-0.304412	57	-0.180683
1210	DPL_1196	KRKETY	IgG Fc fragment	1.96e-06	A	9.02614	34	-30.3739	0.158353	-19.1745	-14.2915	44.738	-2.22329	-4.46957	-9.87777	-0.336395	57	-0.178042
1211	DPL_1197	KRKTLG	IgG Fc fragment	1.65e-08	A	1.96199	33	-36.438	0.0363332	-25.7719	-24.7564	48.8764	-1.62174	-7.87975	-9.21881	-0.477257	54	-0.440923
1212	DPL_1197	KRKTLG	IgG Fc fragment	1.65e-08	A	-4.19243	33	-42.5924	-0.0776376	-16.4721	-17.6333	48.8764	-1.55845	-2.35671	-9.21881	-0.305039	54	-0.382676
1213	DPL_1197	KRKTLG	IgG Fc fragment	1.65e-08	A	0.396114	33	-38.0039	0.00733545	-20.1076	-10.1421	48.8764	-3.53655	-3.03568	-9.21881	-0.372362	54	-0.365027
1214	DPL_1197	KRKTLG	IgG Fc fragment	1.65e-08	A	8.66903	33	-29.731	0.160538	-27.5454	-16.1367	48.8764	-3.17782	-8.6725	-9.21881	-0.510101	54	-0.349563
1215	DPL_1197	KRKTLG	IgG Fc fragment	1.65e-08	A	1.4537	33	-36.9463	0.0269204	-20.0624	-21.4689	48.8764	-1.47992	-4.29619	-9.21881	-0.371525	54	-0.344605
1216	DPL_1197	KRKTLG	IgG Fc fragment	1.65e-08	A	-0.0647662	33	-38.4648	-0.00119937	-18.083	-19.7549	48.8764	-2.07599	-1.14716	-9.21881	-0.33487	54	-0.33607
1217	DPL_1197	KRKTLG	IgG Fc fragment	1.65e-08	A	6.34458	33	-32.0554	0.117492	-24.362	-20.0657	48.8764	-1.99805	-7.53576	-9.21881	-0.451148	54	-0.333656
1218	DPL_1197	KRKTLG	IgG Fc fragment	1.65e-08	A	0.822671	33	-37.5773	0.0152347	-17.8817	-16.7914	48.8764	-1.71262	-3.66312	-9.21881	-0.331143	54	-0.315909
1219	DPL_1197	KRKTLG	IgG Fc fragment	1.65e-08	A	12.007	33	-26.393	0.222353	-28.0565	-24.9993	48.8764	-2.07796	-8.49183	-9.21881	-0.519566	54	-0.297213
1220	DPL_1197	KRKTLG	IgG Fc fragment	1.65e-08	A	4.42859	33	-33.9714	0.082011	-20.0139	-22.3982	48.8764	-1.61566	-3.32153	-9.21881	-0.370627	54	-0.288616
1221	DPL_1198	KRKEVK	IgG Fc fragment	1.58e-05	A	-7.91816	36	-49.3182	-0.155258	-15.0075	-20.0432	48.6439	-1.53151	0.221232	-9.91591	-0.294265	51	-0.449523
1222	DPL_1198	KRKEVK	IgG Fc fragment	1.58e-05	A	-0.126941	36	-41.5269	-0.00248903	-17.3793	-24.5268	48.6439	-1.7859	0.956208	-9.91591	-0.34077	51	-0.343259
1223	DPL_1198	KRKEVK	IgG Fc fragment	1.58e-05	A	0.196717	36	-41.2033	0.00385719	-17.689	-18.9361	48.6439	-1.79617	-2.11398	-9.91591	-0.346843	51	-0.342986
1224	DPL_1198	KRKEVK	IgG Fc fragment	1.58e-05	A	-4.97081	36	-46.3708	-0.0974668	-10.7584	-16.7346	48.6439	-1.02432	1.03071	-9.91591	-0.210949	51	-0.308416
1225	DPL_1198	KRKEVK	IgG Fc fragment	1.58e-05	A	-2.24843	36	-43.6484	-0.0440868	-12.5123	-16.1281	48.6439	-0.693663	-2.08979	-9.91591	-0.245339	51	-0.289426
1226	DPL_1198	KRKEVK	IgG Fc fragment	1.58e-05	A	2.24921	36	-39.1508	0.0441022	-16.4808	-23.0368	48.6439	-2	1.75149	-9.91591	-0.323154	51	-0.279051
1227	DPL_1198	KRKEVK	IgG Fc fragment	1.58e-05	A	3.56569	36	-37.8343	0.0699155	-17.7252	-26.4796	48.6439	-1.21968	-0.413664	-9.91591	-0.347552	51	-0.277637
1228	DPL_1198	KRKEVK	IgG Fc fragment	1.58e-05	A	11.1261	36	-30.2739	0.218159	-24.9315	-20.1785	48.6439	-3.51341	-2.89665	-9.91591	-0.488853	51	-0.270694
1229	DPL_1198	KRKEVK	IgG Fc fragment	1.58e-05	A	8.70451	36	-32.6955	0.170677	-21.8655	-25.8535	48.6439	-2.59378	-0.119829	-9.91591	-0.428734	51	-0.258058
1230	DPL_1198	KRKEVK	IgG Fc fragment	1.58e-05	A	7.29609	36	-34.1039	0.143061	-19.8499	-19.1911	48.6439	-3	-0.190914	-9.91591	-0.389215	51	-0.246154
1231	DPL_1199	KRKEKK	IgG Fc fragment	0.000109	UA	-1.50209	34	-40.9021	-0.0294528	-19.4979	-14.3953	42.783	-3.00011	-2.01166	-9.06035	-0.382312	51	-0.411765
1232	DPL_1199	KRKEKK	IgG Fc fragment	0.000109	UA	-8.97055	34	-48.3706	-0.175893	-11.6806	-14.0099	42.783	-1.55642	0.704398	-9.06035	-0.229031	51	-0.404925
1233	DPL_1199	KRKEKK	IgG Fc fragment	0.000109	UA	2.09579	34	-37.3042	0.0410939	-16.9173	-13.2077	42.783	-2.2669	-2.51776	-9.06035	-0.331712	51	-0.290618
1234	DPL_1199	KRKEKK	IgG Fc fragment	0.000109	UA	-11.6556	34	-51.0556	-0.228541	-0.839237	-6.327	42.783	-0.238657	3.22393	-9.06035	-0.0164556	51	-0.244997
1235	DPL_1199	KRKEKK	IgG Fc fragment	0.000109	UA	2.79217	34	-36.6078	0.0547484	-15.1959	-12.1006	42.783	-2	-2.27588	-9.06035	-0.297959	51	-0.24321
1236	DPL_1199	KRKEKK	IgG Fc fragment	0.000109	UA	4.95096	34	-34.449	0.0970776	-16.5193	-17.1498	42.783	-1.29584	-3.45029	-9.06035	-0.323907	51	-0.22683
1237	DPL_1199	KRKEKK	IgG Fc fragment	0.000109	UA	-1.49449	34	-40.8945	-0.0293037	-9.78228	-16.7354	42.783	-0.343257	-0.450702	-9.06035	-0.191809	51	-0.221113
1238	DPL_1199	KRKEKK	IgG Fc fragment	0.000109	UA	3.21292	34	-36.1871	0.0629984	-14.4051	-4.61942	42.783	-2.98667	-1.85252	-9.06035	-0.282454	51	-0.219455
1239	DPL_1199	KRKEKK	IgG Fc fragment	0.000109	UA	7.83706	34	-31.5629	0.153668	-18.9228	-16.8946	42.783	-2.5438	-1.73833	-9.06035	-0.371035	51	-0.217367
1240	DPL_1199	KRKEKK	IgG Fc fragment	0.000109	UA	3.50606	34	-35.8939	0.0687464	-14.516	-16.7542	42.783	-1	-2.65066	-9.06035	-0.284627	51	-0.215881
1241	DPL_1200	KRKKEG	IgG Fc fragment	1.46e-05	A	-6.20566	37	-48.6057	-0.12168	-24.8064	-36.205	64.6443	-1.99532	0.0801679	-11.7393	-0.4864	51	-0.60808
1242	DPL_1200	KRKKEG	IgG Fc fragment	1.46e-05	A	-1.91317	37	-44.3132	-0.0375131	-18.6459	-38.637	64.6443	0	0.672644	-11.7393	-0.365605	51	-0.403118
1243	DPL_1200	KRKKEG	IgG Fc fragment	1.46e-05	A	5.93168	37	-36.4683	0.116307	-24.7501	-37.029	64.6443	-1.99929	0.561989	-11.7393	-0.485296	51	-0.368988
1244	DPL_1200	KRKKEG	IgG Fc fragment	1.46e-05	A	14.2853	37	-28.1147	0.280103	-32.9074	-35.9623	64.6443	-3.21798	-3.98517	-11.7393	-0.645244	51	-0.365141
1245	DPL_1200	KRKKEG	IgG Fc fragment	1.46e-05	A	2.97511	37	-39.4249	0.0583355	-21.2142	-41.4563	64.6443	-0.506757	1.11502	-11.7393	-0.415966	51	-0.35763
1246	DPL_1200	KRKKEG	IgG Fc fragment	1.46e-05	A	8.71612	37	-33.6839	0.170904	-26.6659	-30.1865	64.6443	-2.37225	-3.507	-11.7393	-0.52286	51	-0.351956
1247	DPL_1200	KRKKEG	IgG Fc fragment	1.46e-05	A	14.2269	37	-28.1731	0.278959	-31.6629	-35.5252	64.6443	-3.8595	-0.778006	-11.7393	-0.620841	51	-0.341882
1248	DPL_1200	KRKKEG	IgG Fc fragment	1.46e-05	A	17.3125	37	-25.0875	0.339461	-33.2707	-42.0571	64.6443	-3	-2.04208	-11.7393	-0.652366	51	-0.312905
1249	DPL_1200	KRKKEG	IgG Fc fragment	1.46e-05	A	15.9163	37	-26.4837	0.312084	-31.869	-32.946	64.6443	-2.7955	-5.89131	-11.7393	-0.624882	51	-0.312799
1250	DPL_1200	KRKKEG	IgG Fc fragment	1.46e-05	A	10.35	37	-32.05	0.202941	-25.9551	-35.0337	64.6443	-1.5666	-3.11187	-11.7393	-0.508924	51	-0.305983
1251	DPL_1201	KRKDDI	IgG Fc fragment	3.75e-06	A	-5.23357	39	-49.6336	-0.0951559	-9.34234	-19.5742	49.9967	0.165235	-0.117022	-11.4311	-0.169861	55	-0.265017
1252	DPL_1201	KRKDDI	IgG Fc fragment	3.75e-06	A	-5.89215	39	-50.2922	-0.10713	-6.79569	-12.4431	49.9967	-0.848077	2.3093	-11.4311	-0.123558	55	-0.230688
1253	DPL_1201	KRKDDI	IgG Fc fragment	3.75e-06	A	-0.04081	39	-44.4408	-0.000741999	-12.0672	-15.5219	49.9967	-1.35958	0.316326	-11.4311	-0.219404	55	-0.220146
1254	DPL_1201	KRKDDI	IgG Fc fragment	3.75e-06	A	5.72052	39	-38.6795	0.104009	-17.1825	-20.0821	49.9967	-1.74795	-1.98944	-11.4311	-0.312408	55	-0.208399
1255	DPL_1201	KRKDDI	IgG Fc fragment	3.75e-06	A	6.6356	39	-37.7644	0.120647	-17.0978	-21.0124	49.9967	-2.35615	1.41937	-11.4311	-0.310868	55	-0.190221
1256	DPL_1201	KRKDDI	IgG Fc fragment	3.75e-06	A	14.1226	39	-30.2774	0.256775	-23.9113	-16.7049	49.9967	-3.93602	-2.17632	-11.4311	-0.43475	55	-0.177975
1257	DPL_1201	KRKDDI	IgG Fc fragment	3.75e-06	A	9.72431	39	-34.6757	0.176806	-18.7342	-13.3277	49.9967	-3.4487	-0.3448	-11.4311	-0.340622	55	-0.163817
1258	DPL_1201	KRKDDI	IgG Fc fragment	3.75e-06	A	16.0652	39	-28.3348	0.292095	-24.9486	-15.3764	49.9967	-4.81703	-0.882488	-11.4311	-0.453611	55	-0.161515
1259	DPL_1201	KRKDDI	IgG Fc fragment	3.75e-06	A	1.36599	39	-43.034	0.0248361	-10.181	-20.3241	49.9967	0.165235	-0.580818	-11.4311	-0.18511	55	-0.160274
1260	DPL_1201	KRKDDI	IgG Fc fragment	3.75e-06	A	2.21349	39	-42.1865	0.0402453	-10.2421	-22.4573	49.9967	0.143194	0.49964	-11.4311	-0.186221	55	-0.145975
1261	DPL_1202	KRKDKP	IgG Fc fragment	0.00102	UA	-2.17176	36	-43.5718	-0.0394866	-26.1092	-17.0963	50.3244	-2.43895	-6.39161	-6.21496	-0.474713	55	-0.5142
1262	DPL_1202	KRKDKP	IgG Fc fragment	0.00102	UA	2.03073	36	-39.3693	0.0369223	-30.2302	-22.3135	50.3244	-2.99171	-6.02461	-6.21496	-0.54964	55	-0.512718
1263	DPL_1202	KRKDKP	IgG Fc fragment	0.00102	UA	7.60782	36	-33.7922	0.138324	-32.4416	-20.941	50.3244	-4.55038	-3.62275	-6.21496	-0.589847	55	-0.451523
1264	DPL_1202	KRKDKP	IgG Fc fragment	0.00102	UA	13.6416	36	-27.7584	0.24803	-37.5588	-18.8612	50.3244	-5.27404	-7.31944	-6.21496	-0.682888	55	-0.434858
1265	DPL_1202	KRKDKP	IgG Fc fragment	0.00102	UA	6.03308	36	-35.3669	0.109692	-29.8364	-16.512	50.3244	-4.67532	-2.8073	-6.21496	-0.54248	55	-0.432787
1266	DPL_1202	KRKDKP	IgG Fc fragment	0.00102	UA	12.7015	36	-28.6985	0.230936	-36.3978	-15.4928	50.3244	-4.33862	-11.023	-6.21496	-0.661778	55	-0.430841
1267	DPL_1202	KRKDKP	IgG Fc fragment	0.00102	UA	11.4494	36	-29.9506	0.20817	-34.0347	-15.4779	50.3244	-4.70978	-7.40546	-6.21496	-0.618813	55	-0.410643
1268	DPL_1202	KRKDKP	IgG Fc fragment	0.00102	UA	-1.01883	36	-42.4188	-0.0185242	-20.609	-20.2522	50.3244	-2.19783	-0.270624	-6.21496	-0.374708	55	-0.393232
1269	DPL_1202	KRKDKP	IgG Fc fragment	0.00102	UA	8.16202	36	-33.238	0.1484	-29.7713	-21.4535	50.3244	-1.84814	-9.88388	-6.21496	-0.541296	55	-0.392896
1270	DPL_1202	KRKDKP	IgG Fc fragment	0.00102	UA	9.07103	36	-32.329	0.164928	-30.3762	-21.8547	50.3244	-2.97286	-6.46413	-6.21496	-0.552295	55	-0.387367
1271	DPL_1203	KRKNAP	IgG Fc fragment	3.44e-05	A	-3.29766	33	-41.6977	-0.0599574	-24.1504	-19.8475	54.3275	-2.89661	-4.31255	-8.8993	-0.439099	55	-0.499056
1272	DPL_1203	KRKNAP	IgG Fc fragment	3.44e-05	A	-6.46178	33	-44.8618	-0.117487	-17.9777	-26.1344	54.3275	-1.36766	-0.194853	-8.8993	-0.326868	55	-0.444355
1273	DPL_1203	KRKNAP	IgG Fc fragment	3.44e-05	A	-5.12245	33	-43.5224	-0.0931354	-15.8822	-14.6731	54.3275	-0.93124	-5.31378	-8.8993	-0.288767	55	-0.381902
1274	DPL_1203	KRKNAP	IgG Fc fragment	3.44e-05	A	-3.12271	33	-41.5227	-0.0567765	-17.6646	-23.6024	54.3275	-0.429593	-4.33711	-8.8993	-0.321174	55	-0.37795
1275	DPL_1203	KRKNAP	IgG Fc fragment	3.44e-05	A	0.496314	33	-37.9037	0.00902389	-20.4133	-22.0401	54.3275	-1.3761	-4.64886	-8.8993	-0.371151	55	-0.362127
1276	DPL_1203	KRKNAP	IgG Fc fragment	3.44e-05	A	2.37161	33	-36.0284	0.0431203	-21.6232	-17.6154	54.3275	-2.88345	-2.94618	-8.8993	-0.393149	55	-0.350029
1277	DPL_1203	KRKNAP	IgG Fc fragment	3.44e-05	A	2.08114	33	-36.3189	0.0378389	-20.5353	-19.4041	54.3275	-2.48407	-2.53288	-8.8993	-0.373369	55	-0.335531
1278	DPL_1203	KRKNAP	IgG Fc fragment	3.44e-05	A	-2.75592	33	-41.1559	-0.0501076	-15.172	-25.7142	54.3275	-0.252595	-1.39048	-8.8993	-0.275855	55	-0.325962
1279	DPL_1203	KRKNAP	IgG Fc fragment	3.44e-05	A	5.15329	33	-33.2467	0.0936963	-22.983	-27.939	54.3275	-1.42021	-4.11917	-8.8993	-0.417873	55	-0.324177
1280	DPL_1203	KRKNAP	IgG Fc fragment	3.44e-05	A	1.00956	33	-37.3904	0.0183556	-18.7213	-20.5959	54.3275	-1.84419	-2.08747	-8.8993	-0.340387	55	-0.322032
1281	DPL_1204	KRKNWT	IgG Fc fragment	0.000203	UA	-0.465517	33	-38.8655	-0.00931034	-23.693	-33.5571	56.4793	-1.93471	3.1041	-11.456	-0.47386	50	-0.48317
1282	DPL_1204	KRKNWT	IgG Fc fragment	0.000203	UA	-0.414783	33	-38.8148	-0.00829565	-21.9226	-31.8229	56.4793	-1.8833	3.83265	-11.456	-0.438451	50	-0.446747
1283	DPL_1204	KRKNWT	IgG Fc fragment	0.000203	UA	7.77709	33	-30.6229	0.155542	-28.941	-34.2648	56.4793	-2.07944	-1.29799	-11.456	-0.57882	50	-0.423279
1284	DPL_1204	KRKNWT	IgG Fc fragment	0.000203	UA	-3.75609	33	-42.1561	-0.0751218	-17.3815	-32.9251	56.4793	-1.51816	7.68336	-11.456	-0.347629	50	-0.422751
1285	DPL_1204	KRKNWT	IgG Fc fragment	0.000203	UA	-3.14537	33	-41.5454	-0.0629075	-16.7427	-24.8885	56.4793	-0.0391692	-0.72474	-11.456	-0.334854	50	-0.397762
1286	DPL_1204	KRKNWT	IgG Fc fragment	0.000203	UA	15.1687	33	-23.2313	0.303374	-34.9107	-31.8494	56.4793	-4.2224	-1.18926	-11.456	-0.698213	50	-0.394839
1287	DPL_1204	KRKNWT	IgG Fc fragment	0.000203	UA	15.0164	33	-23.3836	0.300328	-34.1748	-27.4514	56.4793	-4.06523	-3.18677	-11.456	-0.683496	50	-0.383168
1288	DPL_1204	KRKNWT	IgG Fc fragment	0.000203	UA	3.82998	33	-34.57	0.0765996	-21.921	-27.6908	56.4793	-1.66069	1.01127	-11.456	-0.43842	50	-0.361821
1289	DPL_1204	KRKNWT	IgG Fc fragment	0.000203	UA	4.76433	33	-33.6357	0.0952866	-22.2853	-31.1301	56.4793	-1.76006	2.6946	-11.456	-0.445705	50	-0.350419
1290	DPL_1204	KRKNWT	IgG Fc fragment	0.000203	UA	4.88751	33	-33.5125	0.0977502	-22.3481	-33.3649	56.4793	-1.2988	2.19079	-11.456	-0.446963	50	-0.349212
1291	DPL_1205	KRKKNH	IgG Fc fragment	5.16e-05	A	-2.41848	36	-43.8185	-0.0431871	-11.0441	-1.99735	38.8763	-1.47846	-5.12424	-9.10739	-0.197216	56	-0.240403
1292	DPL_1205	KRKKNH	IgG Fc fragment	5.16e-05	A	4.10523	36	-37.2948	0.0733077	-16.8412	-7.99263	38.8763	-2.63799	-3.87574	-9.10739	-0.300736	56	-0.227428
1293	DPL_1205	KRKKNH	IgG Fc fragment	5.16e-05	A	2.11822	36	-39.2818	0.0378253	-13.4332	-12.5561	38.8763	-1.21764	-3.01517	-9.10739	-0.239879	56	-0.202053
1294	DPL_1205	KRKKNH	IgG Fc fragment	5.16e-05	A	1.64368	36	-39.7563	0.0293514	-12.4788	-8.70793	38.8763	-1.48067	-3.09053	-9.10739	-0.222835	56	-0.193484
1295	DPL_1205	KRKKNH	IgG Fc fragment	5.16e-05	A	-1.22238	36	-42.6224	-0.0218282	-9.22168	-0.863283	38.8763	-1.72312	-2.93144	-9.10739	-0.164673	56	-0.186501
1296	DPL_1205	KRKKNH	IgG Fc fragment	5.16e-05	A	2.84549	36	-38.5545	0.0508123	-11.631	-9.1845	38.8763	-0.623383	-4.91928	-9.10739	-0.207697	56	-0.156885
1297	DPL_1205	KRKKNH	IgG Fc fragment	5.16e-05	A	7.0653	36	-34.3347	0.126166	-15.0315	-16.1902	38.8763	-0.989948	-3.57058	-9.10739	-0.26842	56	-0.142254
1298	DPL_1205	KRKKNH	IgG Fc fragment	5.16e-05	A	-1.4573	36	-42.8573	-0.0260232	-6.47262	-1.82981	38.8763	-1.58839	-0.157193	-9.10739	-0.115583	56	-0.141606
1299	DPL_1205	KRKKNH	IgG Fc fragment	5.16e-05	A	-1.61355	36	-43.0136	-0.0288135	-6.04919	-8.3971	38.8763	-0.147004	-1.35083	-9.10739	-0.108021	56	-0.136835
1300	DPL_1205	KRKKNH	IgG Fc fragment	5.16e-05	A	-0.201657	36	-41.6017	-0.00360103	-7.39918	-5.36187	38.8763	-0.989948	-1.35242	-9.10739	-0.132128	56	-0.135729
1301	DPL_1206	KRKESA	IgG Fc fragment	9.01e-06	A	-9.99745	34	-49.3975	-0.169448	-6.19369	-18.0689	45.6576	0.140483	2.36312	-12.7105	-0.104978	59	-0.274426
1302	DPL_1206	KRKESA	IgG Fc fragment	9.01e-06	A	-3.98393	34	-43.3839	-0.0675242	-10.6092	-8.45824	45.6576	-1.81811	-0.198547	-12.7105	-0.179818	59	-0.247342
1303	DPL_1206	KRKESA	IgG Fc fragment	9.01e-06	A	0.706186	34	-38.6938	0.0119693	-13.9383	-13.6536	45.6576	-1.63774	-1.5432	-12.7105	-0.236243	59	-0.224273
1304	DPL_1206	KRKESA	IgG Fc fragment	9.01e-06	A	5.5286	34	-33.8714	0.0937051	-18.1856	-17.6788	45.6576	-2.23537	-1.74592	-12.7105	-0.30823	59	-0.214525
1305	DPL_1206	KRKESA	IgG Fc fragment	9.01e-06	A	2.74689	34	-36.6531	0.0465575	-15.2499	-18.7532	45.6576	-1.85952	0.448985	-12.7105	-0.258474	59	-0.211916
1306	DPL_1206	KRKESA	IgG Fc fragment	9.01e-06	A	-0.367111	34	-39.7671	-0.00622222	-10.8853	-13.7743	45.6576	-1.59252	1.41645	-12.7105	-0.184496	59	-0.190719
1307	DPL_1206	KRKESA	IgG Fc fragment	9.01e-06	A	16.5347	34	-22.8653	0.280249	-27.4902	-13.4395	45.6576	-5.0078	-3.74398	-12.7105	-0.465936	59	-0.185687
1308	DPL_1206	KRKESA	IgG Fc fragment	9.01e-06	A	14.7896	34	-24.6104	0.250672	-25.1826	-11.9836	45.6576	-4.62259	-3.47397	-12.7105	-0.426823	59	-0.176151
1309	DPL_1206	KRKESA	IgG Fc fragment	9.01e-06	A	-1.39588	34	-40.7959	-0.023659	-8.9151	-11.951	45.6576	-0.890632	0.0885585	-12.7105	-0.151103	59	-0.174762
1310	DPL_1206	KRKESA	IgG Fc fragment	9.01e-06	A	3.36114	34	-36.0389	0.0569684	-13.5825	-15.2021	45.6576	-1.26349	-1.68559	-12.7105	-0.230212	59	-0.173244
1311	DPL_1208	KRKDHM	IgG Fc fragment	5.29e-06	A	7.39879	38	-36.0012	0.129803	-24.8346	-18.6627	44.7941	-3.07445	-5.05017	-8.01158	-0.435695	57	-0.305892
1312	DPL_1208	KRKDHM	IgG Fc fragment	5.29e-06	A	2.19634	38	-41.2037	0.0385322	-18.9076	-7.90064	44.7941	-2.64582	-5.96151	-8.01158	-0.331713	57	-0.29318
1313	DPL_1208	KRKDHM	IgG Fc fragment	5.29e-06	A	4.40138	38	-38.9986	0.0772172	-20.6703	-17.5434	44.7941	-3.19002	-1.12852	-8.01158	-0.362637	57	-0.28542
1314	DPL_1208	KRKDHM	IgG Fc fragment	5.29e-06	A	2.45632	38	-40.9437	0.0430934	-18.3945	-8.12858	44.7941	-2.53723	-5.70361	-8.01158	-0.32271	57	-0.279617
1315	DPL_1208	KRKDHM	IgG Fc fragment	5.29e-06	A	9.075	38	-34.325	0.15921	-24.6268	-14.4906	44.7941	-3.33569	-6.27312	-8.01158	-0.432048	57	-0.272838
1316	DPL_1208	KRKDHM	IgG Fc fragment	5.29e-06	A	14.9697	38	-28.4303	0.262626	-30.2633	-17.8861	44.7941	-3.32328	-10.0771	-8.01158	-0.530935	57	-0.268309
1317	DPL_1208	KRKDHM	IgG Fc fragment	5.29e-06	A	5.70669	38	-37.6933	0.100117	-20.3731	-16.5004	44.7941	-1.31079	-7.66621	-8.01158	-0.357423	57	-0.257306
1318	DPL_1208	KRKDHM	IgG Fc fragment	5.29e-06	A	7.02013	38	-36.3799	0.12316	-21.39	-11.099	44.7941	-2.78744	-6.83551	-8.01158	-0.375263	57	-0.252103
1319	DPL_1208	KRKDHM	IgG Fc fragment	5.29e-06	A	3.27469	38	-40.1253	0.0574507	-16.1589	-14.0033	44.7941	-1	-5.75719	-8.01158	-0.283489	57	-0.226038
1320	DPL_1208	KRKDHM	IgG Fc fragment	5.29e-06	A	0.00648825	38	-43.3935	0.000113829	-12.5236	-12.8867	44.7941	0	-6.08032	-8.01158	-0.219713	57	-0.219599
1321	DPL_1209	KRKTSY	IgG Fc fragment	4.36e-05	A	-15.4272	30	-50.8272	-0.308545	-6.53773	-18.5526	42.5988	0.100988	2.39523	-9.80588	-0.130755	50	-0.439299
1322	DPL_1209	KRKTSY	IgG Fc fragment	4.36e-05	A	-9.44879	30	-44.8488	-0.188976	-12.3206	-16.2308	42.5988	-1.71359	1.621	-9.80588	-0.246412	50	-0.435388
1323	DPL_1209	KRKTSY	IgG Fc fragment	4.36e-05	A	-4.95066	30	-40.3507	-0.0990133	-14.9886	-15.7695	42.5988	-1.88895	-0.681469	-9.80588	-0.299773	50	-0.398786
1324	DPL_1209	KRKTSY	IgG Fc fragment	4.36e-05	A	-0.379386	30	-35.7794	-0.00758772	-18.632	-16.5918	42.5988	-2.00762	-3.58605	-9.80588	-0.37264	50	-0.380228
1325	DPL_1209	KRKTSY	IgG Fc fragment	4.36e-05	A	-8.07698	30	-43.477	-0.16154	-10.145	-13.467	42.5988	-0.696097	-1.04473	-9.80588	-0.2029	50	-0.364439
1326	DPL_1209	KRKTSY	IgG Fc fragment	4.36e-05	A	-5.02548	30	-40.4255	-0.10051	-12.8677	-20.9749	42.5988	-0.898754	0.675477	-9.80588	-0.257354	50	-0.357864
1327	DPL_1209	KRKTSY	IgG Fc fragment	4.36e-05	A	5.76154	30	-29.6385	0.115231	-23.521	-15.8901	42.5988	-3.89901	-2.31937	-9.80588	-0.470421	50	-0.35519
1328	DPL_1209	KRKTSY	IgG Fc fragment	4.36e-05	A	-6.02539	30	-41.4254	-0.120508	-11.3907	-15.147	42.5988	-1.27213	0.507997	-9.80588	-0.227815	50	-0.348322
1329	DPL_1209	KRKTSY	IgG Fc fragment	4.36e-05	A	-6.80943	30	-42.2094	-0.136189	-8.47245	-18.3404	42.5988	0.100988	0.354381	-9.80588	-0.169449	50	-0.305637
1330	DPL_1209	KRKTSY	IgG Fc fragment	4.36e-05	A	1.76647	30	-33.6335	0.0353295	-16.6515	-20.7453	42.5988	-1.30755	-1.83317	-9.80588	-0.33303	50	-0.2977
1331	DPL_1210	KRKDDQ	IgG Fc fragment	1.67e-05	A	1.5077	33	-36.8923	0.0269232	-30.8405	-36.8602	64.2335	-1.01363	-8.96407	-7.4192	-0.550724	56	-0.523801
1332	DPL_1210	KRKDDQ	IgG Fc fragment	1.67e-05	A	-2.95136	33	-41.3514	-0.0527029	-25.8008	-30.6737	64.2335	-1.19589	-6.39791	-7.4192	-0.460729	56	-0.513432
1333	DPL_1210	KRKDDQ	IgG Fc fragment	1.67e-05	A	-5.08401	33	-43.484	-0.0907859	-23.2354	-34.8199	64.2335	0	-5.82548	-7.4192	-0.414918	56	-0.505704
1334	DPL_1210	KRKDDQ	IgG Fc fragment	1.67e-05	A	0.721843	33	-37.6782	0.0128901	-28.2832	-29.6608	64.2335	-2.99896	-3.25637	-7.4192	-0.505058	56	-0.492167
1335	DPL_1210	KRKDDQ	IgG Fc fragment	1.67e-05	A	-3.82205	33	-42.2221	-0.0682509	-23.6854	-37.8712	64.2335	0	-4.74986	-7.4192	-0.422954	56	-0.491205
1336	DPL_1210	KRKDDQ	IgG Fc fragment	1.67e-05	A	1.91654	33	-36.4835	0.0342239	-28.1798	-35.4701	64.2335	-1	-7.04476	-7.4192	-0.503211	56	-0.468987
1337	DPL_1210	KRKDDQ	IgG Fc fragment	1.67e-05	A	4.60665	33	-33.7934	0.0822615	-30.6973	-32.5454	64.2335	-2.93177	-4.45656	-7.4192	-0.548166	56	-0.465904
1338	DPL_1210	KRKDDQ	IgG Fc fragment	1.67e-05	A	2.33696	33	-36.063	0.0417314	-28.3973	-34.8702	64.2335	-1.53934	-5.72844	-7.4192	-0.507094	56	-0.465363
1339	DPL_1210	KRKDDQ	IgG Fc fragment	1.67e-05	A	12.2521	33	-26.1479	0.218788	-37.2666	-28.4893	64.2335	-3.6658	-10.5583	-7.4192	-0.665475	56	-0.446687
1340	DPL_1210	KRKDDQ	IgG Fc fragment	1.67e-05	A	16.6001	33	-21.7999	0.29643	-41.3524	-34.089	64.2335	-4.6412	-8.52789	-7.4192	-0.738436	56	-0.442006
1341	DPL_1210	KRKDDQ	IgG Fc fragment	4.78e-05	A	3.52934	35	-36.8707	0.0653582	-24.1233	-18.9661	45.0174	-3.37747	-3.15683	-9.30652	-0.446727	54	-0.381369
1342	DPL_1210	KRKDDQ	IgG Fc fragment	4.78e-05	A	0.447049	35	-39.953	0.00827868	-18.0952	-17.6495	45.0174	-2.47059	-1.33684	-9.30652	-0.335097	54	-0.326818
1343	DPL_1210	KRKDDQ	IgG Fc fragment	4.78e-05	A	3.17673	35	-37.2233	0.0588283	-18.25	-17.901	45.0174	-2.61341	-0.413921	-9.30652	-0.337963	54	-0.279135
1344	DPL_1210	KRKDDQ	IgG Fc fragment	4.78e-05	A	7.82943	35	-32.5706	0.144989	-21.0843	-17.6574	45.0174	-2.99857	-2.0605	-9.30652	-0.39045	54	-0.245461
1345	DPL_1210	KRKDDQ	IgG Fc fragment	4.78e-05	A	1.10733	35	-39.2927	0.0205061	-14.2267	-21.0315	45.0174	-0.921883	-0.728216	-9.30652	-0.263457	54	-0.242951
1346	DPL_1210	KRKDDQ	IgG Fc fragment	4.78e-05	A	7.71846	35	-32.6815	0.142934	-20.8145	-21.9747	45.0174	-1.33588	-5.28519	-9.30652	-0.385454	54	-0.24252
1347	DPL_1210	KRKDDQ	IgG Fc fragment	4.78e-05	A	7.78822	35	-32.6118	0.144226	-20.1546	-24.0134	45.0174	-2.27554	-0.411065	-9.30652	-0.373233	54	-0.229007
1348	DPL_1210	KRKDDQ	IgG Fc fragment	4.78e-05	A	4.38736	35	-36.0126	0.0812475	-15.9661	-12.0913	45.0174	-2.17949	-2.51022	-9.30652	-0.295669	54	-0.214422
1349	DPL_1210	KRKDDQ	IgG Fc fragment	4.78e-05	A	8.18494	35	-32.2151	0.151573	-19.0798	-12.2068	45.0174	-1.99008	-6.21009	-9.30652	-0.353329	54	-0.201756
1350	DPL_1210	KRKDDQ	IgG Fc fragment	4.78e-05	A	3.19296	35	-37.207	0.0591288	-14.0643	-20.0309	45.0174	-1	-0.648797	-9.30652	-0.260449	54	-0.20132
1351	DPL_1211	KRKESA	IgG Fc fragment	0.000798	UA	-8.13186	35	-48.5319	-0.15059	-16.1032	-17.671	46.5744	-1.52404	-2.08594	-7.38567	-0.298207	54	-0.448797
1352	DPL_1211	KRKESA	IgG Fc fragment	0.000798	UA	-0.362894	35	-40.7629	-0.00672025	-21.0732	-18.2598	46.5744	-2.35061	-3.95123	-7.38567	-0.390245	54	-0.396965
1353	DPL_1211	KRKESA	IgG Fc fragment	0.000798	UA	3.64782	35	-36.7522	0.0675522	-21.6719	-16.5619	46.5744	-2.16436	-6.03207	-7.38567	-0.401331	54	-0.333779
1354	DPL_1211	KRKESA	IgG Fc fragment	0.000798	UA	3.83331	35	-36.5667	0.0709873	-18.9156	-20.0486	46.5744	-1.67899	-3.18275	-7.38567	-0.350289	54	-0.279302
1355	DPL_1211	KRKESA	IgG Fc fragment	0.000798	UA	-2.96537	35	-43.3654	-0.0549142	-11.8737	-13.9017	46.5744	-1.71715	0.915447	-7.38567	-0.219884	54	-0.274798
1356	DPL_1211	KRKESA	IgG Fc fragment	0.000798	UA	15.2324	35	-25.1676	0.282082	-28.8918	-21.8782	46.5744	-3.83318	-4.94204	-7.38567	-0.535033	54	-0.252952
1357	DPL_1211	KRKESA	IgG Fc fragment	0.000798	UA	8.03568	35	-32.3643	0.148809	-19.9887	-17.2803	46.5744	-1.71135	-5.52995	-7.38567	-0.370161	54	-0.221352
1358	DPL_1211	KRKESA	IgG Fc fragment	0.000798	UA	7.34576	35	-33.0542	0.136033	-18.3397	-16.7536	46.5744	-0.712118	-7.54169	-7.38567	-0.339624	54	-0.203591
1359	DPL_1211	KRKESA	IgG Fc fragment	0.000798	UA	13.5589	35	-26.8411	0.251091	-24.5128	-16.4481	46.5744	-2.95997	-6.22484	-7.38567	-0.453941	54	-0.20285
1360	DPL_1211	KRKESA	IgG Fc fragment	0.000798	UA	12.1646	35	-28.2354	0.225271	-23.0091	-13.4343	46.5744	-3.14731	-6.2687	-7.38567	-0.426095	54	-0.200824
1361	DPL_1212	KRKDKM	IgG Fc fragment	1.43e-05	A	10.7384	42	-36.6616	0.188394	-28.2355	-33.8386	67.0161	-2.34051	-3.35845	-11.7677	-0.495359	57	-0.306965
1362	DPL_1212	KRKDKM	IgG Fc fragment	1.43e-05	A	0.207864	42	-47.1921	0.00364673	-17.0109	-27.8927	67.0161	-1.22689	1.10688	-11.7677	-0.298437	57	-0.29479
1363	DPL_1212	KRKDKM	IgG Fc fragment	1.43e-05	A	9.10625	42	-38.2937	0.159759	-23.9095	-40.5541	67.0161	-1.41762	1.18749	-11.7677	-0.419464	57	-0.259705
1364	DPL_1212	KRKDKM	IgG Fc fragment	1.43e-05	A	13.9533	42	-33.4467	0.244795	-28.6245	-36.0505	67.0161	-2.918	-0.678095	-11.7677	-0.502185	57	-0.25739
1365	DPL_1212	KRKDKM	IgG Fc fragment	1.43e-05	A	7.75206	42	-39.6479	0.136001	-22.2316	-36.688	67.0161	-1.05944	-0.285557	-11.7677	-0.390029	57	-0.254028
1366	DPL_1212	KRKDKM	IgG Fc fragment	1.43e-05	A	8.70623	42	-38.6938	0.152741	-22.7943	-39.2457	67.0161	-0.906926	-0.0878455	-11.7677	-0.399899	57	-0.247158
1367	DPL_1212	KRKDKM	IgG Fc fragment	1.43e-05	A	7.17173	42	-40.2283	0.12582	-20.5135	-41.4261	67.0161	-0.417347	1.6185	-11.7677	-0.359886	57	-0.234066
1368	DPL_1212	KRKDKM	IgG Fc fragment	1.43e-05	A	12.7474	42	-34.6526	0.223638	-26.0682	-41.6447	67.0161	-1.31419	-0.777788	-11.7677	-0.457338	57	-0.233699
1369	DPL_1212	KRKDKM	IgG Fc fragment	1.43e-05	A	11.8383	42	-35.5617	0.207689	-25.1094	-29.4196	67.0161	-2.36015	-2.37507	-11.7677	-0.440515	57	-0.232826
1370	DPL_1212	KRKDKM	IgG Fc fragment	1.43e-05	A	23.75	42	-23.65	0.416667	-35.9774	-35.4669	67.0161	-4.45365	-3.10153	-11.7677	-0.631182	57	-0.214515
1371	DPL_1213	KRKDGE	IgG Fc fragment	5.58e-06	A	8.2752	42	-39.1248	0.145179	-28.8276	-33.2736	67.0161	-3.97128	1.00984	-11.7677	-0.505748	57	-0.360569
1372	DPL_1213	KRKDGE	IgG Fc fragment	5.58e-06	A	3.31794	42	-44.0821	0.0582095	-23.4019	-40.1161	67.0161	-0.944578	-0.132311	-11.7677	-0.41056	57	-0.352351
1373	DPL_1213	KRKDGE	IgG Fc fragment	5.58e-06	A	10.5831	42	-36.8169	0.185669	-29.5902	-28.0226	67.0161	-3.32037	-4.28972	-11.7677	-0.519127	57	-0.333458
1374	DPL_1213	KRKDGE	IgG Fc fragment	5.58e-06	A	5.73243	42	-41.6676	0.100569	-23.8487	-44.2774	67.0161	-1.05257	1.86876	-11.7677	-0.418398	57	-0.317829
1375	DPL_1213	KRKDGE	IgG Fc fragment	5.58e-06	A	16.0286	42	-31.3714	0.281203	-33.0981	-43.1489	67.0161	-2.3555	-3.51496	-11.7677	-0.580669	57	-0.299465
1376	DPL_1213	KRKDGE	IgG Fc fragment	5.58e-06	A	10.541	42	-36.859	0.184929	-27.5388	-43.7269	67.0161	-0.944578	-2.46379	-11.7677	-0.483137	57	-0.298207
1377	DPL_1213	KRKDGE	IgG Fc fragment	5.58e-06	A	11.6553	42	-35.7447	0.204478	-28.4297	-21.2911	67.0161	-3.36161	-6.35465	-11.7677	-0.498766	57	-0.294288
1378	DPL_1213	KRKDGE	IgG Fc fragment	5.58e-06	A	14.9879	42	-32.4121	0.262945	-31.0549	-43.3132	67.0161	-0.944578	-6.18671	-11.7677	-0.544823	57	-0.281878
1379	DPL_1213	KRKDGE	IgG Fc fragment	5.58e-06	A	23.1962	42	-24.2038	0.406951	-36.8362	-43.1186	67.0161	-2.54054	-6.63909	-11.7677	-0.64625	57	-0.239299
1380	DPL_1213	KRKDGE	IgG Fc fragment	5.58e-06	A	8.56303	42	-38.837	0.150229	-22.0223	-36.6575	67.0161	-0.944578	-0.482046	-11.7677	-0.386357	57	-0.236128
1381	DPL_1214	KRKNGK	IgG Fc fragment	4.79e-05	A	-9.96505	32	-47.3651	-0.203368	-10.9672	-17.3205	45.8022	-1	1.21446	-10.1987	-0.22382	49	-0.427189
1382	DPL_1214	KRKNGK	IgG Fc fragment	4.79e-05	A	-8.51092	32	-45.9109	-0.173692	-12.0573	-21.7679	45.8022	-0.137966	-0.680829	-10.1987	-0.246067	49	-0.419759
1383	DPL_1214	KRKNGK	IgG Fc fragment	4.79e-05	A	-0.448191	32	-37.8482	-0.00914675	-17.7277	-19.8422	45.8022	-1.86063	-1.359	-10.1987	-0.361789	49	-0.370936
1384	DPL_1214	KRKNGK	IgG Fc fragment	4.79e-05	A	-6.16668	32	-43.5667	-0.125851	-11.8406	-19.0463	45.8022	-0.481541	-0.583097	-10.1987	-0.241644	49	-0.367495
1385	DPL_1214	KRKNGK	IgG Fc fragment	4.79e-05	A	-2.58813	32	-39.9881	-0.0528191	-15.1937	-16.5727	45.8022	-1.99436	-0.00513373	-10.1987	-0.310076	49	-0.362895
1386	DPL_1214	KRKNGK	IgG Fc fragment	4.79e-05	A	0.894332	32	-36.5057	0.0182517	-17.3157	-18.0935	45.8022	-1.61647	-2.65149	-10.1987	-0.353381	49	-0.33513
1387	DPL_1214	KRKNGK	IgG Fc fragment	4.79e-05	A	12.9165	32	-24.4835	0.263603	-29.193	-22.9391	45.8022	-4	-4.00206	-10.1987	-0.595776	49	-0.332173
1388	DPL_1214	KRKNGK	IgG Fc fragment	4.79e-05	A	8.62244	32	-28.7776	0.175968	-24.1488	-23.2222	45.8022	-2.65	-3.40626	-10.1987	-0.492832	49	-0.316864
1389	DPL_1214	KRKNGK	IgG Fc fragment	4.79e-05	A	5.0622	32	-32.3378	0.10331	-20.5777	-18.0449	45.8022	-2.8686	-1.68065	-10.1987	-0.419954	49	-0.316644
1390	DPL_1214	KRKNGK	IgG Fc fragment	4.79e-05	A	4.15582	32	-33.2442	0.0848126	-18.4219	-22.7342	45.8022	-2.09027	0.0375562	-10.1987	-0.375956	49	-0.291144
1391	DPL_1215	KRKDKLDC	IgG Fc fragment	9.5e-06	A	3.70921	46	-47.6908	0.0537566	-20.4451	-32.0361	67.1051	-0.887632	-1.40915	-13.0847	-0.296306	69	-0.24255
1392	DPL_1215	KRKDKLDC	IgG Fc fragment	9.5e-06	A	19.8596	46	-31.5404	0.28782	-35.6703	-29.0727	67.1051	-4.21608	-6.79929	-13.0847	-0.516961	69	-0.22914
1393	DPL_1215	KRKDKLDC	IgG Fc fragment	9.5e-06	A	6.14037	46	-45.2596	0.0889909	-20.6471	-27.7351	67.1051	-2.2349	0.819176	-13.0847	-0.299233	69	-0.210242
1394	DPL_1215	KRKDKLDC	IgG Fc fragment	9.5e-06	A	10.0504	46	-41.3496	0.145658	-23.0914	-33.8233	67.1051	-0.843141	-3.4413	-13.0847	-0.334658	69	-0.188999
1395	DPL_1215	KRKDKLDC	IgG Fc fragment	9.5e-06	A	4.2196	46	-47.1804	0.0611536	-16.7142	-29.2295	67.1051	0	-2.09944	-13.0847	-0.242235	69	-0.181081
1396	DPL_1215	KRKDKLDC	IgG Fc fragment	9.5e-06	A	21.7108	46	-29.6892	0.314649	-33.4747	-31.1599	67.1051	-3.30238	-6.66666	-13.0847	-0.48514	69	-0.170492
1397	DPL_1215	KRKDKLDC	IgG Fc fragment	9.5e-06	A	9.62949	46	-41.7705	0.139558	-20.3683	-33.6433	67.1051	-0.992546	-0.172015	-13.0847	-0.295193	69	-0.155635
1398	DPL_1215	KRKDKLDC	IgG Fc fragment	9.5e-06	A	18.5595	46	-32.8405	0.268978	-29.1261	-29.2342	67.1051	-2.82487	-4.90452	-13.0847	-0.422118	69	-0.15314
1399	DPL_1215	KRKDKLDC	IgG Fc fragment	9.5e-06	A	23.9748	46	-27.4252	0.347461	-34.1829	-18.1684	67.1051	-4.49841	-9.80416	-13.0847	-0.495405	69	-0.147944
1400	DPL_1215	KRKDKLDC	IgG Fc fragment	9.5e-06	A	14.9842	46	-36.4158	0.217162	-24.6717	-31.121	67.1051	-1.02955	-5.61067	-13.0847	-0.35756	69	-0.140399
1401	DPL_1216	KRKDKLNC	IgG Fc fragment	8.31e-06	A	21.3824	46	-30.0176	0.30989	-35.4171	-18.4492	62.2242	-6.13334	-5.33918	-15.2035	-0.513292	69	-0.203401
1402	DPL_1216	KRKDKLNC	IgG Fc fragment	8.31e-06	A	16.173	46	-35.227	0.234391	-23.8679	-24.127	62.2242	-1.93874	-5.21272	-15.2035	-0.345912	69	-0.11152
1403	DPL_1216	KRKDKLNC	IgG Fc fragment	8.31e-06	A	32.5694	46	-18.8306	0.472021	-39.0236	-22.9763	62.2242	-5.97302	-7.22717	-15.2035	-0.565559	69	-0.0935386
1404	DPL_1216	KRKDKLNC	IgG Fc fragment	8.31e-06	A	15.995	46	-35.405	0.231811	-21.7744	-32.3592	62.2242	-2.05922	1.40654	-15.2035	-0.315571	69	-0.0837593
1405	DPL_1216	KRKDKLNC	IgG Fc fragment	8.31e-06	A	21.0349	46	-30.3651	0.304853	-26.6421	-25.3699	62.2242	-3.1505	-3.24547	-15.2035	-0.386118	69	-0.0812645
1406	DPL_1216	KRKDKLNC	IgG Fc fragment	8.31e-06	A	14.1462	46	-37.2538	0.205018	-19.625	-21.1126	62.2242	-1.404	-4.29509	-15.2035	-0.28442	69	-0.0794021
1407	DPL_1216	KRKDKLNC	IgG Fc fragment	8.31e-06	A	17.2443	46	-34.1557	0.249917	-22.6252	-25.6276	62.2242	-1.80358	-3.81309	-15.2035	-0.327901	69	-0.0779835
1408	DPL_1216	KRKDKLNC	IgG Fc fragment	8.31e-06	A	8.65131	46	-42.7487	0.125381	-13.8607	-22.6021	62.2242	-0.486047	-0.907065	-15.2035	-0.200879	69	-0.0754977
1409	DPL_1216	KRKDKLNC	IgG Fc fragment	8.31e-06	A	14.3204	46	-37.0796	0.207542	-19.3532	-28.2319	62.2242	-2.14755	2.0644	-15.2035	-0.280482	69	-0.0729398
1410	DPL_1216	KRKDKLNC	IgG Fc fragment	8.31e-06	A	15.5986	46	-35.8014	0.226067	-20.1811	-21.8002	62.2242	-2.30753	-1.43543	-15.2035	-0.29248	69	-0.0664131
1411	DPL_1217	SLKKWD	IgG Fc fragment	1.83e-05	A	-0.633073	31	-37.0331	-0.0124132	-15.7914	-8.45473	41.8009	-2.56069	-2.85774	-12.4099	-0.309636	51	-0.322049
1412	DPL_1217	SLKKWD	IgG Fc fragment	1.83e-05	A	-8.65267	31	-45.0527	-0.16966	-4.06438	-11.9807	41.8009	0.202218	1.23844	-12.4099	-0.0796937	51	-0.249354
1413	DPL_1217	SLKKWD	IgG Fc fragment	1.83e-05	A	2.52423	31	-33.8758	0.0494947	-14.63	-15.5644	41.8009	-1.90349	-0.375947	-12.4099	-0.286863	51	-0.237369
1414	DPL_1217	SLKKWD	IgG Fc fragment	1.83e-05	A	-2.74472	31	-39.1447	-0.053818	-8.57308	-20.3453	41.8009	-0.366118	2.84437	-12.4099	-0.1681	51	-0.221918
1415	DPL_1217	SLKKWD	IgG Fc fragment	1.83e-05	A	4.06934	31	-32.3307	0.079791	-15.1715	-21.1212	41.8009	-0.735627	-2.10974	-12.4099	-0.29748	51	-0.217689
1416	DPL_1217	SLKKWD	IgG Fc fragment	1.83e-05	A	-7.16714	31	-43.5671	-0.140532	-3.82801	-15.7733	41.8009	0.633882	1.90345	-12.4099	-0.0750589	51	-0.215591
1417	DPL_1217	SLKKWD	IgG Fc fragment	1.83e-05	A	-4.32623	31	-40.7262	-0.0848281	-6.54061	-17.85	41.8009	-0.366118	3.62918	-12.4099	-0.128247	51	-0.213075
1418	DPL_1217	SLKKWD	IgG Fc fragment	1.83e-05	A	-2.97324	31	-39.3732	-0.0582988	-7.6947	-13.2421	41.8009	-0.384843	0.158631	-12.4099	-0.150876	51	-0.209175
1419	DPL_1217	SLKKWD	IgG Fc fragment	1.83e-05	A	9.21616	31	-27.1838	0.180709	-18.5579	-9.69943	41.8009	-3.1432	-3.02132	-12.4099	-0.363881	51	-0.183172
1420	DPL_1217	SLKKWD	IgG Fc fragment	1.83e-05	A	-1.9339	31	-38.3339	-0.0379196	-6.61219	-22.6457	41.8009	0.633882	2.55546	-12.4099	-0.129651	51	-0.16757
1421	DPL_1218	SLKKGH	IgG Fc fragment	0.003456	UA	-16.3086	26	-47.7086	-0.302011	-9.38982	-14.1936	37.332	-0.0837999	-2.00807	-9.7703	-0.173885	54	-0.475897
1422	DPL_1218	SLKKGH	IgG Fc fragment	0.003456	UA	-17.0577	26	-48.4577	-0.315883	-8.26825	-8.98416	37.332	-1.46841	1.21644	-9.7703	-0.153116	54	-0.468998
1423	DPL_1218	SLKKGH	IgG Fc fragment	0.003456	UA	-5.97202	26	-37.372	-0.110593	-17.732	-12.1733	37.332	-2.66269	-2.59221	-9.7703	-0.328371	54	-0.438964
1424	DPL_1218	SLKKGH	IgG Fc fragment	0.003456	UA	-8.08025	26	-39.4802	-0.149634	-14.3964	-14.5239	37.332	-0.685273	-4.80454	-9.7703	-0.266601	54	-0.416235
1425	DPL_1218	SLKKGH	IgG Fc fragment	0.003456	UA	-10.4025	26	-41.8025	-0.192638	-11.9619	-6.45463	37.332	-1.96672	-2.04774	-9.7703	-0.221517	54	-0.414155
1426	DPL_1218	SLKKGH	IgG Fc fragment	0.003456	UA	-2.63596	26	-34.036	-0.048814	-17.6699	-12.8929	37.332	-2.80546	-1.6849	-9.7703	-0.32722	54	-0.376034
1427	DPL_1218	SLKKGH	IgG Fc fragment	0.003456	UA	-7.83584	26	-39.2358	-0.145108	-12.138	-11.2856	37.332	-1.16818	-3.11953	-9.7703	-0.224777	54	-0.369885
1428	DPL_1218	SLKKGH	IgG Fc fragment	0.003456	UA	-2.32491	26	-33.7249	-0.0430538	-16.2935	-8.78584	37.332	-2.53396	-3.28509	-9.7703	-0.301731	54	-0.344785
1429	DPL_1218	SLKKGH	IgG Fc fragment	0.003456	UA	-7.85831	26	-39.2583	-0.145524	-10.6945	-10.8599	37.332	-1.12816	-1.4288	-9.7703	-0.198046	54	-0.343571
1430	DPL_1218	SLKKGH	IgG Fc fragment	0.003456	UA	-9.61246	26	-41.0125	-0.178008	-8.4381	-10.5706	37.332	-0.467198	-1.5643	-9.7703	-0.156261	54	-0.33427
1431	DPL_1219	SLKNKW	IgG Fc fragment	7.15e-05	A	-4.79717	28	-38.1972	-0.0905126	-16.3529	-22.9075	47.0928	-0.745008	-2.3661	-10.2815	-0.308545	53	-0.399057
1432	DPL_1219	SLKNKW	IgG Fc fragment	7.15e-05	A	12.6952	28	-20.7048	0.239532	-33.4417	-24.3451	47.0928	-4.56581	-5.74538	-10.2815	-0.630975	53	-0.391443
1433	DPL_1219	SLKNKW	IgG Fc fragment	7.15e-05	A	-3.37432	28	-36.7743	-0.0636663	-17.1591	-25.0438	47.0928	-0.833245	-1.81582	-10.2815	-0.323757	53	-0.387423
1434	DPL_1219	SLKNKW	IgG Fc fragment	7.15e-05	A	-5.5369	28	-38.9369	-0.10447	-14.081	-25.5105	47.0928	-0.701791	1.06033	-10.2815	-0.265679	53	-0.370149
1435	DPL_1219	SLKNKW	IgG Fc fragment	7.15e-05	A	-9.59787	28	-42.9979	-0.181092	-9.86277	-23.0987	47.0928	-0.771159	4.30854	-10.2815	-0.18609	53	-0.367182
1436	DPL_1219	SLKNKW	IgG Fc fragment	7.15e-05	A	-2.64557	28	-36.0456	-0.0499165	-16.6756	-29.7301	47.0928	-0.645018	0.382483	-10.2815	-0.314634	53	-0.364551
1437	DPL_1219	SLKNKW	IgG Fc fragment	7.15e-05	A	-3.13623	28	-36.5362	-0.0591742	-15.5724	-25.0311	47.0928	-0.0184878	-2.99399	-10.2815	-0.293819	53	-0.352993
1438	DPL_1219	SLKNKW	IgG Fc fragment	7.15e-05	A	-0.0915699	28	-33.4916	-0.00172773	-17.8931	-22.3559	47.0928	-2	0.0849167	-10.2815	-0.337605	53	-0.339333
1439	DPL_1219	SLKNKW	IgG Fc fragment	7.15e-05	A	-0.62493	28	-34.0249	-0.0117911	-17.1019	-25.0007	47.0928	-1.00501	-1.18453	-10.2815	-0.322677	53	-0.334469
1440	DPL_1219	SLKNKW	IgG Fc fragment	7.15e-05	A	1.43614	28	-31.9639	0.0270969	-18.3684	-21.8698	47.0928	-1.99625	-0.646262	-10.2815	-0.346574	53	-0.319477
1441	DPL_1220	SLKQKE	IgG Fc fragment	0.000149	UA	-6.15819	29	-40.5582	-0.125677	-15.1782	-15.0483	44.4462	-1.7492	-1.6675	-10.0999	-0.30976	49	-0.435437
1442	DPL_1220	SLKQKE	IgG Fc fragment	0.000149	UA	-9.82866	29	-44.2287	-0.200585	-10.4347	-18.2926	44.4462	-0.705848	1.15079	-10.0999	-0.212953	49	-0.413538
1443	DPL_1220	SLKQKE	IgG Fc fragment	0.000149	UA	-5.43417	29	-39.8342	-0.110901	-14.6931	-20.6968	44.4462	-1.1079	-0.538559	-10.0999	-0.299859	49	-0.410761
1444	DPL_1220	SLKQKE	IgG Fc fragment	0.000149	UA	-5.94225	29	-40.3422	-0.12127	-13.8484	-18.3429	44.4462	-0.731335	-2.15109	-10.0999	-0.28262	49	-0.40389
1445	DPL_1220	SLKQKE	IgG Fc fragment	0.000149	UA	-0.524901	29	-34.9249	-0.0107123	-17.4616	-16.2212	44.4462	-1.28596	-4.93944	-10.0999	-0.356359	49	-0.367071
1446	DPL_1220	SLKQKE	IgG Fc fragment	0.000149	UA	-2.4734	29	-36.8734	-0.0504775	-15.4315	-19.2407	44.4462	-1.35772	-1.15563	-10.0999	-0.314929	49	-0.365407
1447	DPL_1220	SLKQKE	IgG Fc fragment	0.000149	UA	8.84574	29	-25.5543	0.180525	-26.6631	-14.6511	44.4462	-4.37307	-4.42979	-10.0999	-0.544145	49	-0.363619
1448	DPL_1220	SLKQKE	IgG Fc fragment	0.000149	UA	-0.340043	29	-34.74	-0.00693965	-17.1058	-23.7526	44.4462	-0.731313	-2.70373	-10.0999	-0.349098	49	-0.356038
1449	DPL_1220	SLKQKE	IgG Fc fragment	0.000149	UA	-7.12679	29	-41.5268	-0.145445	-10.2453	-23.5555	44.4462	0.268665	0.6583	-10.0999	-0.209087	49	-0.354532
1450	DPL_1220	SLKQKE	IgG Fc fragment	0.000149	UA	-6.42144	29	-40.8214	-0.13105	-10.8451	-17.6214	44.4462	-1.31905	2.4897	-10.0999	-0.221329	49	-0.352378
1451	DPL_1221	SLKNDK	IgG Fc fragment	1.41e-05	A	4.77316	34	-34.6268	0.0822959	-24.2611	-12.5593	45.9501	-3.52803	-6.01119	-11.628	-0.418296	58	-0.336
1452	DPL_1221	SLKNDK	IgG Fc fragment	1.41e-05	A	-1.4436	34	-40.8436	-0.0248897	-17.1237	-3.97993	45.9501	-3.53624	-3.25071	-11.628	-0.295236	58	-0.320126
1453	DPL_1221	SLKNDK	IgG Fc fragment	1.41e-05	A	-2.80983	34	-42.2098	-0.0484454	-13.1164	-20.2476	45.9501	-1.09667	0.736157	-11.628	-0.226144	58	-0.274589
1454	DPL_1221	SLKNDK	IgG Fc fragment	1.41e-05	A	2.74259	34	-36.6574	0.047286	-18.1591	-17.923	45.9501	-1.65733	-3.56265	-11.628	-0.313088	58	-0.265802
1455	DPL_1221	SLKNDK	IgG Fc fragment	1.41e-05	A	1.96172	34	-37.4383	0.0338228	-16.6145	-16.3337	45.9501	-1.48938	-3.4448	-11.628	-0.286457	58	-0.252634
1456	DPL_1221	SLKNDK	IgG Fc fragment	1.41e-05	A	13.3148	34	-26.0852	0.229566	-27.1004	-21.2046	45.9501	-2.99758	-6.30632	-11.628	-0.467248	58	-0.237683
1457	DPL_1221	SLKNDK	IgG Fc fragment	1.41e-05	A	0.763482	34	-38.6365	0.0131635	-13.8947	-20.3084	45.9501	-0.999905	-0.340844	-11.628	-0.239564	58	-0.2264
1458	DPL_1221	SLKNDK	IgG Fc fragment	1.41e-05	A	-0.523017	34	-39.923	-0.00901753	-12.4064	-20.0782	45.9501	-0.660394	-0.121946	-11.628	-0.213903	58	-0.22292
1459	DPL_1221	SLKNDK	IgG Fc fragment	1.41e-05	A	4.10129	34	-35.2987	0.0707118	-16.2546	-19.3704	45.9501	-1	-3.16941	-11.628	-0.280252	58	-0.20954
1460	DPL_1221	SLKNDK	IgG Fc fragment	1.41e-05	A	1.10356	34	-38.2964	0.0190269	-12.0868	-18.4697	45.9501	-0.885858	0.159959	-11.628	-0.208394	58	-0.189367
1461	DPL_1222	SLKHRL	IgG Fc fragment	0.0006394	UA	-8.56407	29	-42.9641	-0.15571	-13.1907	-17.685	43.1236	-0.975885	-1.03022	-11.28	-0.239832	55	-0.395542
1462	DPL_1222	SLKHRL	IgG Fc fragment	0.0006394	UA	-5.29317	29	-39.6932	-0.0962395	-13.1741	-17.6998	43.1236	-1.134	-0.468626	-11.28	-0.23953	55	-0.335769
1463	DPL_1222	SLKHRL	IgG Fc fragment	0.0006394	UA	1.85862	29	-32.5414	0.0337931	-20.2719	-16.8922	43.1236	-2.69707	-3.4148	-11.28	-0.368581	55	-0.334788
1464	DPL_1222	SLKHRL	IgG Fc fragment	0.0006394	UA	-6.86473	29	-41.2647	-0.124813	-10.9874	-22.0634	43.1236	-0.305252	1.08219	-11.28	-0.19977	55	-0.324583
1465	DPL_1222	SLKHRL	IgG Fc fragment	0.0006394	UA	2.82946	29	-31.5705	0.0514448	-20.4681	-19.4881	43.1236	-1.60093	-5.28086	-11.28	-0.372147	55	-0.320702
1466	DPL_1222	SLKHRL	IgG Fc fragment	0.0006394	UA	-7.21419	29	-41.6142	-0.131167	-9.13038	-17.8152	43.1236	-0.763696	2.37378	-11.28	-0.166007	55	-0.297174
1467	DPL_1222	SLKHRL	IgG Fc fragment	0.0006394	UA	-1.67917	29	-36.0792	-0.0305304	-14.0242	-17.9797	43.1236	-0.997767	-1.64191	-11.28	-0.254985	55	-0.285515
1468	DPL_1222	SLKHRL	IgG Fc fragment	0.0006394	UA	-0.224031	29	-34.624	-0.00407329	-14.7799	-22.2627	43.1236	-0.415266	-2.23666	-11.28	-0.268725	55	-0.272799
1469	DPL_1222	SLKHRL	IgG Fc fragment	0.0006394	UA	-0.992106	29	-35.3921	-0.0180383	-13.6485	-18.5858	43.1236	-0.729452	-1.87542	-11.28	-0.248154	55	-0.266192
1470	DPL_1222	SLKHRL	IgG Fc fragment	0.0006394	UA	-0.645988	29	-35.046	-0.0117452	-13.9562	-14.576	43.1236	-1.57513	-1.31271	-11.28	-0.253748	55	-0.265494
1471	DPL_1223	SLKRWK	IgG Fc fragment	3.63e-05	A	-7.81253	29	-42.2125	-0.142046	-16.1743	-12.1364	39.2678	-2.29984	-2.28809	-10.6437	-0.294079	55	-0.436125
1472	DPL_1223	SLKRWK	IgG Fc fragment	3.63e-05	A	-0.277793	29	-34.6778	-0.00505078	-18.6027	-14.2424	39.2678	-3.34174	-0.119611	-10.6437	-0.338231	55	-0.343282
1473	DPL_1223	SLKRWK	IgG Fc fragment	3.63e-05	A	-9.10644	29	-43.5064	-0.165572	-9.72315	-11.4845	39.2678	-1.66712	1.68729	-10.6437	-0.176784	55	-0.342356
1474	DPL_1223	SLKRWK	IgG Fc fragment	3.63e-05	A	3.2925	29	-31.1075	0.0598636	-20.1592	-7.85996	39.2678	-3.75264	-3.47028	-10.6437	-0.366532	55	-0.306668
1475	DPL_1223	SLKRWK	IgG Fc fragment	3.63e-05	A	-4.71272	29	-39.1127	-0.0856859	-11.8189	-10.6582	39.2678	-1	-3.08986	-10.6437	-0.21489	55	-0.300576
1476	DPL_1223	SLKRWK	IgG Fc fragment	3.63e-05	A	-8.36336	29	-42.7634	-0.152061	-6.96197	-8.04308	39.2678	-1.41731	1.87843	-10.6437	-0.126581	55	-0.278642
1477	DPL_1223	SLKRWK	IgG Fc fragment	3.63e-05	A	-10.0893	29	-44.4893	-0.183442	-5.15336	-15.0075	39.2678	0	2.35042	-10.6437	-0.0936974	55	-0.277139
1478	DPL_1223	SLKRWK	IgG Fc fragment	3.63e-05	A	-1.80532	29	-36.2053	-0.032824	-13.0121	-16.183	39.2678	-1.30193	-0.497759	-10.6437	-0.236584	55	-0.269408
1479	DPL_1223	SLKRWK	IgG Fc fragment	3.63e-05	A	-2.12457	29	-36.5246	-0.0386286	-12.6604	-16.2125	39.2678	-1.02097	-1.08288	-10.6437	-0.230189	55	-0.268818
1480	DPL_1223	SLKRWK	IgG Fc fragment	3.63e-05	A	-3.86473	29	-38.2647	-0.0702679	-10.4513	-15.5895	39.2678	-0.344544	-1.48509	-10.6437	-0.190023	55	-0.260291
1481	DPL_1224	SLKKWS	IgG Fc fragment	5.19e-05	A	-6.10777	27	-38.5078	-0.129953	-19.8729	-17.3633	40.6689	-3.07624	-1.80971	-10.5401	-0.422828	47	-0.55278
1482	DPL_1224	SLKKWS	IgG Fc fragment	5.19e-05	A	-13.1368	27	-45.5368	-0.279507	-8.26592	-14.0548	40.6689	-0.809417	1.51348	-10.5401	-0.175871	47	-0.455378
1483	DPL_1224	SLKKWS	IgG Fc fragment	5.19e-05	A	-20.5626	27	-52.9626	-0.437503	-0.791086	-1.55618	40.6689	0	-0.0129977	-10.5401	-0.0168316	47	-0.454334
1484	DPL_1224	SLKKWS	IgG Fc fragment	5.19e-05	A	-4.32027	27	-36.7203	-0.0919206	-16.4166	-23.0524	40.6689	-0.937891	-1.70155	-10.5401	-0.349289	47	-0.44121
1485	DPL_1224	SLKKWS	IgG Fc fragment	5.19e-05	A	-10.5878	27	-42.9878	-0.225273	-9.6358	-19.4105	40.6689	0	0.0694513	-10.5401	-0.205017	47	-0.43029
1486	DPL_1224	SLKKWS	IgG Fc fragment	5.19e-05	A	-6.4908	27	-38.8908	-0.138102	-13.3137	-17.8233	40.6689	-1	-1.00209	-10.5401	-0.283271	47	-0.421373
1487	DPL_1224	SLKKWS	IgG Fc fragment	5.19e-05	A	-8.94845	27	-41.3485	-0.190393	-10.6874	-18.6532	40.6689	0	-1.36085	-10.5401	-0.227393	47	-0.417785
1488	DPL_1224	SLKKWS	IgG Fc fragment	5.19e-05	A	-3.65883	27	-36.0588	-0.0778474	-15.875	-21.3265	40.6689	-1.65798	0.425343	-10.5401	-0.337767	47	-0.415614
1489	DPL_1224	SLKKWS	IgG Fc fragment	5.19e-05	A	4.34317	27	-28.0568	0.0924078	-23.3024	-21.3126	40.6689	-3.83007	0.376128	-10.5401	-0.495796	47	-0.403388
1490	DPL_1224	SLKKWS	IgG Fc fragment	5.19e-05	A	-11.0313	27	-43.4313	-0.234708	-6.67385	-14.605	40.6689	-0.615594	2.72166	-10.5401	-0.141997	47	-0.376704
1491	DPL_1225	SLKDNW	IgG Fc fragment	3.06e-05	A	-12.0986	25	-42.4986	-0.281363	-7.74378	-8.87609	34.6603	-1.03594	0.216453	-9.83943	-0.180088	43	-0.461451
1492	DPL_1225	SLKDNW	IgG Fc fragment	3.06e-05	A	-9.18475	25	-39.5848	-0.213599	-10.0288	-12.9096	34.6603	-2.20631	3.9192	-9.83943	-0.233227	43	-0.446826
1493	DPL_1225	SLKDNW	IgG Fc fragment	3.06e-05	A	-14.3889	25	-44.7889	-0.334627	-4.09739	-14.778	34.6603	-4.29e-05	3.29177	-9.83943	-0.0952881	43	-0.429915
1494	DPL_1225	SLKDNW	IgG Fc fragment	3.06e-05	A	9.18207	25	-21.2179	0.213537	-27.3019	-15.481	34.6603	-4.27811	-5.48576	-9.83943	-0.634929	43	-0.421393
1495	DPL_1225	SLKDNW	IgG Fc fragment	3.06e-05	A	-9.42911	25	-39.8291	-0.219282	-8.68356	-15.7621	34.6603	-1.14422	3.08781	-9.83943	-0.201943	43	-0.421225
1496	DPL_1225	SLKDNW	IgG Fc fragment	3.06e-05	A	-11.3706	25	-41.7706	-0.264433	-6.50776	-13.3045	34.6603	-0.203248	0.552651	-9.83943	-0.151343	43	-0.415777
1497	DPL_1225	SLKDNW	IgG Fc fragment	3.06e-05	A	-9.61645	25	-40.0164	-0.223638	-8.20137	-12.5394	34.6603	-1.59588	3.49431	-9.83943	-0.19073	43	-0.414368
1498	DPL_1225	SLKDNW	IgG Fc fragment	3.06e-05	A	-10.2234	25	-40.6234	-0.237754	-7.16066	-13.6088	34.6603	-0.823425	2.44337	-9.83943	-0.166527	43	-0.404281
1499	DPL_1225	SLKDNW	IgG Fc fragment	3.06e-05	A	-5.59112	25	-35.9911	-0.130026	-11.5399	-16.3414	34.6603	-1.65502	2.25786	-9.83943	-0.26837	43	-0.398396
1500	DPL_1225	SLKDNW	IgG Fc fragment	3.06e-05	A	-8.16501	25	-38.565	-0.189884	-8.86881	-16.5461	34.6603	-0.56669	1.33101	-9.83943	-0.206251	43	-0.396135
1501	DPL_1226	SLKSPK	IgG Fc fragment	0.0009398	UA	-4.88405	29	-39.2841	-0.0957657	-21.3468	-11.0903	43.6155	-3.9652	-2.31999	-10.9966	-0.418565	51	-0.514331
1502	DPL_1226	SLKSPK	IgG Fc fragment	0.0009398	UA	-3.19509	29	-37.5951	-0.0626488	-21.7576	-20.2273	43.6155	-2.59694	-2.81433	-10.9966	-0.426619	51	-0.489268
1503	DPL_1226	SLKSPK	IgG Fc fragment	0.0009398	UA	-6.51075	29	-40.9108	-0.127662	-16.7393	-25.7051	43.6155	-1.11928	-0.0812526	-10.9966	-0.328222	51	-0.455884
1504	DPL_1226	SLKSPK	IgG Fc fragment	0.0009398	UA	-9.84665	29	-44.2466	-0.193072	-13.3646	-16.5808	43.6155	-2.13972	2.20085	-10.9966	-0.26205	51	-0.455122
1505	DPL_1226	SLKSPK	IgG Fc fragment	0.0009398	UA	-6.67573	29	-41.0757	-0.130897	-14.0547	-13.9001	43.6155	-2.1779	0.300263	-10.9966	-0.275582	51	-0.406478
1506	DPL_1226	SLKSPK	IgG Fc fragment	0.0009398	UA	-9.3532	29	-43.7532	-0.183396	-10.0879	-17.8604	43.6155	-1.08931	2.54589	-10.9966	-0.197803	51	-0.381199
1507	DPL_1226	SLKSPK	IgG Fc fragment	0.0009398	UA	-1.70292	29	-36.1029	-0.0333905	-17.0393	-20.3628	43.6155	-2	-0.0578451	-10.9966	-0.334103	51	-0.367494
1508	DPL_1226	SLKSPK	IgG Fc fragment	0.0009398	UA	-2.13877	29	-36.5388	-0.0419367	-15.523	-17.9345	43.6155	-1.59619	-1.12872	-10.9966	-0.304373	51	-0.346309
1509	DPL_1226	SLKSPK	IgG Fc fragment	0.0009398	UA	-3.32264	29	-37.7226	-0.0651497	-13.3451	-12.8884	43.6155	-2.52377	1.67991	-10.9966	-0.261669	51	-0.326818
1510	DPL_1226	SLKSPK	IgG Fc fragment	0.0009398	UA	0.278088	29	-34.1219	0.00545271	-16.5743	-16.6477	43.6155	-1.99406	-1.47065	-10.9966	-0.324986	51	-0.319533
1511	DPL_1227	SLKKWW	IgG Fc fragment	3.13e-08	A	-14.0957	26	-45.4957	-0.271072	-15.2161	-17.1403	43.0617	-1.40103	-1.88248	-7.65089	-0.292617	52	-0.563689
1512	DPL_1227	SLKKWW	IgG Fc fragment	3.13e-08	A	-4.82962	26	-36.2296	-0.0928773	-16.8681	-18.2886	43.0617	-0.838072	-4.87439	-7.65089	-0.324387	52	-0.417265
1513	DPL_1227	SLKKWW	IgG Fc fragment	3.13e-08	A	-11.6901	26	-43.0901	-0.22481	-9.92297	-13.8011	43.0617	-0.383436	-1.71872	-7.65089	-0.190826	52	-0.415637
1514	DPL_1227	SLKKWW	IgG Fc fragment	3.13e-08	A	-8.84744	26	-40.2474	-0.170143	-11.7623	-21.176	43.0617	-0.584533	0.813151	-7.65089	-0.226198	52	-0.396341
1515	DPL_1227	SLKKWW	IgG Fc fragment	3.13e-08	A	-8.60967	26	-40.0097	-0.165571	-11.5878	-18.2793	43.0617	0.0337965	-2.56308	-7.65089	-0.222842	52	-0.388413
1516	DPL_1227	SLKKWW	IgG Fc fragment	3.13e-08	A	-2.23959	26	-33.6396	-0.0430691	-17.9439	-20.2736	43.0617	-1.43162	-2.93956	-7.65089	-0.345075	52	-0.388144
1517	DPL_1227	SLKKWW	IgG Fc fragment	3.13e-08	A	0.637207	26	-30.7628	0.012254	-19.9552	-19.6329	43.0617	-1.1492	-6.23147	-7.65089	-0.383754	52	-0.3715
1518	DPL_1227	SLKKWW	IgG Fc fragment	3.13e-08	A	-8.59528	26	-39.9953	-0.165294	-10.5782	-14.4519	43.0617	0.0337965	-3.46716	-7.65089	-0.203427	52	-0.368721
1519	DPL_1227	SLKKWW	IgG Fc fragment	3.13e-08	A	-3.57225	26	-34.9722	-0.0686971	-14.6865	-12.879	43.0617	-1.16291	-4.29308	-7.65089	-0.282432	52	-0.351129
1520	DPL_1227	SLKKWW	IgG Fc fragment	3.13e-08	A	0.835822	26	-30.5642	0.0160735	-18.979	-20.0272	43.0617	-0.812333	-6.20348	-7.65089	-0.364981	52	-0.348907
1521	DPL_1228	SLKTEY	IgG Fc fragment	6.03e-06	A	-12.9868	29	-47.3868	-0.212899	-21.5656	-22.4577	53.2147	-1.54006	-5.10056	-9.36845	-0.353534	61	-0.566433
1522	DPL_1228	SLKTEY	IgG Fc fragment	6.03e-06	A	-11.1894	29	-45.5894	-0.183433	-19.7494	-34.0209	53.2147	-0.597099	-0.708797	-9.36845	-0.32376	61	-0.507193
1523	DPL_1228	SLKTEY	IgG Fc fragment	6.03e-06	A	0.155132	29	-34.2449	0.00254314	-28.5215	-31.0893	53.2147	-1.71828	-7.13467	-9.36845	-0.467565	61	-0.465022
1524	DPL_1228	SLKTEY	IgG Fc fragment	6.03e-06	A	-12.1591	29	-46.5591	-0.199329	-15.183	-25.0317	53.2147	-0.466989	-1.07936	-9.36845	-0.248901	61	-0.44823
1525	DPL_1228	SLKTEY	IgG Fc fragment	6.03e-06	A	5.93794	29	-28.4621	0.0973432	-31.8112	-31.153	53.2147	-2.91724	-6.31612	-9.36845	-0.521495	61	-0.424152
1526	DPL_1228	SLKTEY	IgG Fc fragment	6.03e-06	A	-7.32082	29	-41.7208	-0.120013	-18.0514	-18.2262	53.2147	-2.39952	-0.779948	-9.36845	-0.295925	61	-0.415938
1527	DPL_1228	SLKTEY	IgG Fc fragment	6.03e-06	A	-6.71327	29	-41.1133	-0.110054	-17.6331	-31.4085	53.2147	0	-1.9288	-9.36845	-0.289066	61	-0.39912
1528	DPL_1228	SLKTEY	IgG Fc fragment	6.03e-06	A	-5.67735	29	-40.0774	-0.0930714	-18.5956	-25.7448	53.2147	-1.02527	-2.23729	-9.36845	-0.304846	61	-0.397918
1529	DPL_1228	SLKTEY	IgG Fc fragment	6.03e-06	A	1.94214	29	-32.4579	0.0318383	-26.1364	-32.6772	53.2147	-1.53859	-4.5666	-9.36845	-0.428465	61	-0.396627
1530	DPL_1228	SLKTEY	IgG Fc fragment	6.03e-06	A	-9.14225	29	-43.5423	-0.149873	-14.6751	-29.5048	53.2147	0	0.0773004	-9.36845	-0.240575	61	-0.390448
1531	DPL_1229	SLKNHK	IgG Fc fragment	2.16e-05	A	-9.31502	31	-45.715	-0.175755	-9.95648	-8.19148	41.7459	-1.8672	0.487736	-10.8707	-0.187858	53	-0.363613
1532	DPL_1229	SLKNHK	IgG Fc fragment	2.16e-05	A	-3.21338	31	-39.6134	-0.0606299	-13.9029	-16.5602	41.7459	-1.67438	0.0700476	-10.8707	-0.26232	53	-0.32295
1533	DPL_1229	SLKNHK	IgG Fc fragment	2.16e-05	A	-3.16224	31	-39.5622	-0.0596649	-12.6687	-13.5346	41.7459	-1	-2.50139	-10.8707	-0.239032	53	-0.298697
1534	DPL_1229	SLKNHK	IgG Fc fragment	2.16e-05	A	4.41753	31	-31.9825	0.0833497	-20.2332	-19.4275	41.7459	-3.0634	-0.103932	-10.8707	-0.381759	53	-0.298409
1535	DPL_1229	SLKNHK	IgG Fc fragment	2.16e-05	A	-6.45256	31	-42.8526	-0.121746	-9.12065	-17.842	41.7459	-0.582404	1.78052	-10.8707	-0.172088	53	-0.293834
1536	DPL_1229	SLKNHK	IgG Fc fragment	2.16e-05	A	3.62324	31	-32.7768	0.068363	-17.7915	-18.3473	41.7459	-0.959515	-5.3555	-10.8707	-0.335689	53	-0.267326
1537	DPL_1229	SLKNHK	IgG Fc fragment	2.16e-05	A	7.52705	31	-28.873	0.14202	-20.871	-12.9237	41.7459	-3.35718	-2.99477	-10.8707	-0.393793	53	-0.251773
1538	DPL_1229	SLKNHK	IgG Fc fragment	2.16e-05	A	-1.32144	31	-37.7214	-0.0249328	-11.7537	-8.20676	41.7459	-2.48314	0.792408	-10.8707	-0.221767	53	-0.2467
1539	DPL_1229	SLKNHK	IgG Fc fragment	2.16e-05	A	-1.41103	31	-37.811	-0.0266232	-11.4949	-14.7765	41.7459	-1.59311	1.30992	-10.8707	-0.216884	53	-0.243508
1540	DPL_1229	SLKNHK	IgG Fc fragment	2.16e-05	A	2.25203	31	-34.148	0.0424912	-15.0784	-10.9779	41.7459	-1.976	-2.87103	-10.8707	-0.284498	53	-0.242007
1541	DPL_1230	SLKAMC	IgG Fc fragment	0.000469	UA	-15.2635	25	-45.6635	-0.331816	-8.33385	-11.1289	35.047	-0.649718	-0.560356	-8.7091	-0.181171	46	-0.512987
1542	DPL_1230	SLKAMC	IgG Fc fragment	0.000469	UA	-10.5426	25	-40.9426	-0.229187	-10.8416	-16.1916	35.047	-0.568488	-0.81289	-8.7091	-0.235686	46	-0.464873
1543	DPL_1230	SLKAMC	IgG Fc fragment	0.000469	UA	-3.33288	25	-33.7329	-0.0724538	-16.5332	-17.641	35.047	-1	-4.31269	-8.7091	-0.359417	46	-0.431871
1544	DPL_1230	SLKAMC	IgG Fc fragment	0.000469	UA	-3.72763	25	-34.1276	-0.0810354	-15.4267	-17.7695	35.047	-1.59412	-1.12199	-8.7091	-0.335363	46	-0.416399
1545	DPL_1230	SLKAMC	IgG Fc fragment	0.000469	UA	0.539251	25	-29.8607	0.0117229	-19.405	-16.1966	35.047	-1.59001	-5.90069	-8.7091	-0.421848	46	-0.410126
1546	DPL_1230	SLKAMC	IgG Fc fragment	0.000469	UA	-9.46514	25	-39.8651	-0.205764	-9.30076	-18.1668	35.047	0	-0.21734	-8.7091	-0.20219	46	-0.407954
1547	DPL_1230	SLKAMC	IgG Fc fragment	0.000469	UA	-7.02064	25	-37.4206	-0.152623	-11.6557	-16.7471	35.047	-1.05353	0.157873	-8.7091	-0.253384	46	-0.406007
1548	DPL_1230	SLKAMC	IgG Fc fragment	0.000469	UA	-6.75925	25	-37.1593	-0.14694	-11.2438	-12.6357	35.047	-0.970192	-1.62729	-8.7091	-0.24443	46	-0.391371
1549	DPL_1230	SLKAMC	IgG Fc fragment	0.000469	UA	-8.14678	25	-38.5468	-0.177104	-9.60614	-14.005	35.047	-0.934506	0.5737	-8.7091	-0.208829	46	-0.385933
1550	DPL_1230	SLKAMC	IgG Fc fragment	0.000469	UA	-10.2267	25	-40.6267	-0.222319	-7.20184	-10.5788	35.047	-0.989027	1.45027	-8.7091	-0.156562	46	-0.378881
1551	DPL_1231	KWYTNE	IgG Fc fragment	0.0009518	UA	-12.2371	28	-45.6371	-0.203951	-12.3148	-15.1835	45.0333	-1.50005	0.377084	-8.81723	-0.205247	60	-0.409198
1552	DPL_1231	KWYTNE	IgG Fc fragment	0.0009518	UA	-13.6842	28	-47.0842	-0.22807	-10.0256	-16.3342	45.0333	0.592312	-3.87233	-8.81723	-0.167093	60	-0.395163
1553	DPL_1231	KWYTNE	IgG Fc fragment	0.0009518	UA	-10.2091	28	-43.6091	-0.170152	-12.1574	-12.6734	45.0333	0.0651056	-6.04203	-8.81723	-0.202623	60	-0.372774
1554	DPL_1231	KWYTNE	IgG Fc fragment	0.0009518	UA	-7.27171	28	-40.6717	-0.121195	-14.8376	-11.441	45.0333	-1.39314	-4.38037	-8.81723	-0.247293	60	-0.368488
1555	DPL_1231	KWYTNE	IgG Fc fragment	0.0009518	UA	-1.93676	28	-35.3368	-0.0322793	-20.0581	-15.9124	45.0333	-1.56242	-6.78974	-8.81723	-0.334302	60	-0.366582
1556	DPL_1231	KWYTNE	IgG Fc fragment	0.0009518	UA	-12.9196	28	-46.3196	-0.215327	-7.10417	-10.2749	45.0333	0.587756	-3.96507	-8.81723	-0.118403	60	-0.33373
1557	DPL_1231	KWYTNE	IgG Fc fragment	0.0009518	UA	-9.08066	28	-42.4807	-0.151344	-9.19904	-11.9583	45.0333	-0.317444	-2.17034	-8.81723	-0.153317	60	-0.304662
1558	DPL_1231	KWYTNE	IgG Fc fragment	0.0009518	UA	-5.49981	28	-38.8998	-0.0916635	-12.5523	-12.4097	45.0333	-0.407688	-5.35685	-8.81723	-0.209206	60	-0.300869
1559	DPL_1231	KWYTNE	IgG Fc fragment	0.0009518	UA	-2.91235	28	-36.3124	-0.0485392	-14.8871	-16.0923	45.0333	-1.26927	-2.52547	-8.81723	-0.248119	60	-0.296658
1560	DPL_1231	KWYTNE	IgG Fc fragment	0.0009518	UA	-9.81631	28	-43.2163	-0.163605	-7.92266	-11.3308	45.0333	0.592312	-4.27114	-8.81723	-0.132044	60	-0.295649
1561	DPL_1232	KWYDHH	IgG Fc fragment	0.0001007	UA	-9.47795	27	-41.8779	-0.148093	-9.14814	-10.6872	43.4488	0	-3.80452	-11.7574	-0.14294	64	-0.291033
1562	DPL_1232	KWYDHH	IgG Fc fragment	0.0001007	UA	-11.88	27	-44.28	-0.185626	-6.03403	-12.1163	43.4488	0	0.0241056	-11.7574	-0.0942817	64	-0.279907
1563	DPL_1232	KWYDHH	IgG Fc fragment	0.0001007	UA	-7.47521	27	-39.8752	-0.1168	-9.58247	-12.5386	43.4488	-1.77121	2.70892	-11.7574	-0.149726	64	-0.266526
1564	DPL_1232	KWYDHH	IgG Fc fragment	0.0001007	UA	1.46946	27	-30.9305	0.0229603	-18.4963	-15.9074	43.4488	-1	-7.14256	-11.7574	-0.289004	64	-0.266044
1565	DPL_1232	KWYDHH	IgG Fc fragment	0.0001007	UA	-10.1513	27	-42.5513	-0.158614	-6.39522	-8.91164	43.4488	0	-1.99538	-11.7574	-0.0999253	64	-0.258539
1566	DPL_1232	KWYDHH	IgG Fc fragment	0.0001007	UA	-1.69006	27	-34.0901	-0.0264072	-14.6522	-3.40924	43.4488	-2.9733	-2.83831	-11.7574	-0.22894	64	-0.255347
1567	DPL_1232	KWYDHH	IgG Fc fragment	0.0001007	UA	-4.57562	27	-36.9756	-0.0714941	-11.2309	-13.4984	43.4488	-0.379827	-3.19028	-11.7574	-0.175483	64	-0.246977
1568	DPL_1232	KWYDHH	IgG Fc fragment	0.0001007	UA	-2.37893	27	-34.7789	-0.0371708	-13.2289	-16.929	43.4488	-0.547158	-2.90411	-11.7574	-0.206702	64	-0.243873
1569	DPL_1232	KWYDHH	IgG Fc fragment	0.0001007	UA	-10.4035	27	-42.8035	-0.162554	-4.42389	-11.9673	43.4488	-0.250876	2.41276	-11.7574	-0.0691233	64	-0.231678
1570	DPL_1232	KWYDHH	IgG Fc fragment	0.0001007	UA	-3.06014	27	-35.4601	-0.0478147	-11.6274	-13.05	43.4488	-0.299247	-4.08494	-11.7574	-0.181678	64	-0.229493
1571	DPL_1233	KWYNFD	IgG Fc fragment	3.44e-05	A	-9.17756	27	-41.5776	-0.145676	-24.5504	-11.5196	45.724	-3.59879	-6.5547	-11.078	-0.389689	63	-0.535364
1572	DPL_1233	KWYNFD	IgG Fc fragment	3.44e-05	A	-22.2699	27	-54.6699	-0.35349	-9.91607	-13.6784	45.724	-1.09013	0.629544	-11.078	-0.157398	63	-0.510888
1573	DPL_1233	KWYNFD	IgG Fc fragment	3.44e-05	A	-21.4071	27	-53.8071	-0.339795	-8.60319	-9.26364	45.724	-0.214908	-3.24068	-11.078	-0.136559	63	-0.476354
1574	DPL_1233	KWYNFD	IgG Fc fragment	3.44e-05	A	-14.0015	27	-46.4015	-0.222246	-13.0908	-14.4259	45.724	-0.695586	-3.51286	-11.078	-0.207791	63	-0.430037
1575	DPL_1233	KWYNFD	IgG Fc fragment	3.44e-05	A	-11.4309	27	-43.8309	-0.181443	-13.2762	-16.962	45.724	-0.933302	-1.62195	-11.078	-0.210733	63	-0.392176
1576	DPL_1233	KWYNFD	IgG Fc fragment	3.44e-05	A	-14.0376	27	-46.4376	-0.222819	-7.60317	-14.4606	45.724	0	-0.372888	-11.078	-0.120685	63	-0.343504
1577	DPL_1233	KWYNFD	IgG Fc fragment	3.44e-05	A	-6.4957	27	-38.8957	-0.103106	-14.5921	-10.9664	45.724	-1.81867	-2.92544	-11.078	-0.231621	63	-0.334728
1578	DPL_1233	KWYNFD	IgG Fc fragment	3.44e-05	A	-5.13054	27	-37.5305	-0.0814372	-15.8524	-11.4392	45.724	-1.6095	-4.66048	-11.078	-0.251625	63	-0.333062
1579	DPL_1233	KWYNFD	IgG Fc fragment	3.44e-05	A	-8.93192	27	-41.3319	-0.141776	-11.4325	-12.9193	45.724	-0.976152	-1.65391	-11.078	-0.181468	63	-0.323244
1580	DPL_1233	KWYNFD	IgG Fc fragment	3.44e-05	A	-11.5077	27	-43.9077	-0.182661	-8.60654	-10.0733	45.724	-1	-0.169888	-11.078	-0.136612	63	-0.319273
1581	DPL_1234	KWYDRK	IgG Fc fragment	2.52e-05	A	-12.1015	35	-52.5015	-0.189086	-13.4376	-20.5876	56.6225	-0.773801	-0.512937	-13.061	-0.209963	64	-0.399049
1582	DPL_1234	KWYDRK	IgG Fc fragment	2.52e-05	A	0.0218709	35	-40.3781	0.000341733	-18.622	-19.5794	56.6225	-2.38689	-0.716914	-13.061	-0.290969	64	-0.290628
1583	DPL_1234	KWYDRK	IgG Fc fragment	2.52e-05	A	3.46434	35	-36.9357	0.0541302	-19.7022	-21.1439	56.6225	-2.54015	-0.49376	-13.061	-0.307847	64	-0.253717
1584	DPL_1234	KWYDRK	IgG Fc fragment	2.52e-05	A	1.85266	35	-38.5473	0.0289478	-17.875	-25.4412	56.6225	-1.83356	1.07969	-13.061	-0.279297	64	-0.250349
1585	DPL_1234	KWYDRK	IgG Fc fragment	2.52e-05	A	8.15604	35	-32.244	0.127438	-23.8234	-22.1946	56.6225	-2.47135	-4.3235	-13.061	-0.372241	64	-0.244803
1586	DPL_1234	KWYDRK	IgG Fc fragment	2.52e-05	A	-3.73578	35	-44.1358	-0.0583715	-11.8084	-14.5741	56.6225	-2.2535	3.14054	-13.061	-0.184507	64	-0.242878
1587	DPL_1234	KWYDRK	IgG Fc fragment	2.52e-05	A	1.5965	35	-38.8035	0.0249454	-17.0359	-18.5346	56.6225	-1.57126	-2.42632	-13.061	-0.266186	64	-0.24124
1588	DPL_1234	KWYDRK	IgG Fc fragment	2.52e-05	A	-0.458438	35	-40.8584	-0.0071631	-14.7289	-20.3062	56.6225	-1.53829	0.390387	-13.061	-0.230139	64	-0.237302
1589	DPL_1234	KWYDRK	IgG Fc fragment	2.52e-05	A	7.04211	35	-33.3579	0.110033	-22.0857	-25.8913	56.6225	-2.70816	0.0676554	-13.061	-0.345089	64	-0.235056
1590	DPL_1234	KWYDRK	IgG Fc fragment	2.52e-05	A	13.6169	35	-26.7831	0.212765	-27.8249	-23.7566	56.6225	-3.31355	-4.71508	-13.061	-0.434764	64	-0.221999
1591	DPL_1235	KWYNFR	IgG Fc fragment	3.88e-06	A	-5.87979	32	-43.2798	-0.0890877	-17.1376	-24.9916	57.5842	-0.62837	-2.50389	-14.9325	-0.259661	66	-0.348749
1592	DPL_1235	KWYNFR	IgG Fc fragment	3.88e-06	A	-4.33177	32	-41.7318	-0.0656328	-16.0235	-24.0931	57.5842	-0.920944	-0.844273	-14.9325	-0.24278	66	-0.308413
1593	DPL_1235	KWYNFR	IgG Fc fragment	3.88e-06	A	-5.48613	32	-42.8861	-0.0831232	-14.3519	-23.0113	57.5842	-0.91916	0.280329	-14.9325	-0.217454	66	-0.300577
1594	DPL_1235	KWYNFR	IgG Fc fragment	3.88e-06	A	-5.56905	32	-42.9691	-0.0843796	-13.6006	-20.7669	57.5842	-0.920944	-0.0844285	-14.9325	-0.206069	66	-0.290449
1595	DPL_1235	KWYNFR	IgG Fc fragment	3.88e-06	A	-13.8858	32	-51.2858	-0.210392	-2.93255	-17.7579	57.5842	0.0699467	5.71005	-14.9325	-0.0444326	66	-0.254824
1596	DPL_1235	KWYNFR	IgG Fc fragment	3.88e-06	A	3.73393	32	-33.6661	0.0565747	-19.4713	-23.116	57.5842	-1.82424	-1.7274	-14.9325	-0.295019	66	-0.238445
1597	DPL_1235	KWYNFR	IgG Fc fragment	3.88e-06	A	-0.588279	32	-37.9883	-0.00891332	-14.7231	-24.35	57.5842	-0.920075	0.581688	-14.9325	-0.223077	66	-0.23199
1598	DPL_1235	KWYNFR	IgG Fc fragment	3.88e-06	A	-7.07334	32	-44.4733	-0.107172	-7.25498	-19.4209	57.5842	-0.879033	5.44568	-14.9325	-0.109924	66	-0.217096
1599	DPL_1235	KWYNFR	IgG Fc fragment	3.88e-06	A	-1.30461	32	-38.7046	-0.0197667	-12.5183	-26.1941	57.5842	-0.920944	3.71145	-14.9325	-0.189671	66	-0.209438
1600	DPL_1235	KWYNFR	IgG Fc fragment	3.88e-06	A	-1.97451	32	-39.3745	-0.0299168	-11.8277	-17.7645	57.5842	-0.920944	0.18721	-14.9325	-0.179208	66	-0.209125
1601	DPL_1236	KWYDAT	IgG Fc fragment	8.65e-05	A	-6.86087	24	-36.2609	-0.122516	-15.5637	-10.5685	37.6326	-2.60771	-1.41321	-10.3989	-0.277923	56	-0.400438
1602	DPL_1236	KWYDAT	IgG Fc fragment	8.65e-05	A	-16.1313	24	-45.5313	-0.288058	-4.62164	-9.13483	37.6326	0.00136917	-0.143436	-10.3989	-0.0825293	56	-0.370587
1603	DPL_1236	KWYDAT	IgG Fc fragment	8.65e-05	A	-15.3802	24	-44.7802	-0.274646	-4.63232	-4.0742	37.6326	-1.32363	1.90512	-10.3989	-0.0827199	56	-0.357366
1604	DPL_1236	KWYDAT	IgG Fc fragment	8.65e-05	A	-15.9423	24	-45.3423	-0.284684	-3.67561	-6.74345	37.6326	0.00136917	-0.308536	-10.3989	-0.0656359	56	-0.35032
1605	DPL_1236	KWYDAT	IgG Fc fragment	8.65e-05	A	-3.43663	24	-32.8366	-0.0613684	-15.3967	-8.92477	37.6326	-1.32352	-6.43431	-10.3989	-0.27494	56	-0.336309
1606	DPL_1236	KWYDAT	IgG Fc fragment	8.65e-05	A	-9.90972	24	-39.3097	-0.176959	-8.90237	-10.2089	37.6326	-0.998631	-0.402568	-10.3989	-0.158971	56	-0.33593
1607	DPL_1236	KWYDAT	IgG Fc fragment	8.65e-05	A	-1.61933	24	-31.0193	-0.0289166	-16.801	-14.097	37.6326	-2.66094	-0.705278	-10.3989	-0.300017	56	-0.328934
1608	DPL_1236	KWYDAT	IgG Fc fragment	8.65e-05	A	-15.473	24	-44.873	-0.276304	-2.68119	-10.0997	37.6326	0.00136917	2.36399	-10.3989	-0.0478783	56	-0.324182
1609	DPL_1236	KWYDAT	IgG Fc fragment	8.65e-05	A	-11.1033	24	-40.5033	-0.198273	-6.34955	-8.12749	37.6326	-0.995989	1.10056	-10.3989	-0.113385	56	-0.311658
1610	DPL_1236	KWYDAT	IgG Fc fragment	8.65e-05	A	-6.17769	24	-35.5777	-0.110316	-10.8955	-10.6012	37.6326	-0.998631	-2.19952	-10.3989	-0.194562	56	-0.304878
1611	DPL_1237	KWYDAD	IgG Fc fragment	0.0006372	UA	-1.21856	32	-38.6186	-0.0184631	-19.1646	-21.4076	57.5842	-1.89011	-2.03289	-14.9325	-0.290372	66	-0.308835
1612	DPL_1237	KWYDAD	IgG Fc fragment	0.0006372	UA	2.99119	32	-34.4088	0.0453211	-21.5814	-25.2683	57.5842	-2.08529	-1.85579	-14.9325	-0.326991	66	-0.28167
1613	DPL_1237	KWYDAD	IgG Fc fragment	0.0006372	UA	-5.40987	32	-42.8099	-0.0819677	-12.7381	-19.4938	57.5842	-1.85917	3.33147	-14.9325	-0.193001	66	-0.274969
1614	DPL_1237	KWYDAD	IgG Fc fragment	0.0006372	UA	1.29665	32	-36.1033	0.0196463	-19.2896	-21.0611	57.5842	-2.40196	-0.590878	-14.9325	-0.292266	66	-0.27262
1615	DPL_1237	KWYDAD	IgG Fc fragment	0.0006372	UA	5.45568	32	-31.9443	0.0826618	-22.7184	-23.2188	57.5842	-2.4197	-2.88054	-14.9325	-0.344218	66	-0.261557
1616	DPL_1237	KWYDAD	IgG Fc fragment	0.0006372	UA	-8.53444	32	-45.9344	-0.12931	-8.58986	-17.2532	57.5842	-0.920944	3.16941	-14.9325	-0.130149	66	-0.259459
1617	DPL_1237	KWYDAD	IgG Fc fragment	0.0006372	UA	-9.1204	32	-46.5204	-0.138188	-7.71901	-17.0728	57.5842	-1.85665	7.13147	-14.9325	-0.116955	66	-0.255143
1618	DPL_1237	KWYDAD	IgG Fc fragment	0.0006372	UA	-4.71857	32	-42.1186	-0.0714935	-12.0726	-23.8785	57.5842	0.0790564	-0.400665	-14.9325	-0.182918	66	-0.254411
1619	DPL_1237	KWYDAD	IgG Fc fragment	0.0006372	UA	-4.73088	32	-42.1309	-0.07168	-11.5817	-25.5336	57.5842	0.0790564	0.917789	-14.9325	-0.17548	66	-0.24716
1620	DPL_1237	KWYDAD	IgG Fc fragment	0.0006372	UA	2.91434	32	-34.4857	0.0441567	-18.6742	-25.028	57.5842	-1.74172	-0.236915	-14.9325	-0.282943	66	-0.238786
1621	DPL_1238	KWYEVR	IgG Fc fragment	0.0001867	UA	-13.441	32	-50.841	-0.213349	-5.22556	-8.4399	46.5071	-0.483116	2.5228	-14.4328	-0.0829453	63	-0.296295
1622	DPL_1238	KWYEVR	IgG Fc fragment	0.0001867	UA	3.2324	32	-34.1676	0.051308	-19.3241	-15.9272	46.5071	-2.81121	0.083418	-14.4328	-0.306732	63	-0.255424
1623	DPL_1238	KWYEVR	IgG Fc fragment	0.0001867	UA	-8.19983	32	-45.5998	-0.130156	-5.86622	-11.3777	46.5071	-0.610579	3.78439	-14.4328	-0.0931145	63	-0.223271
1624	DPL_1238	KWYEVR	IgG Fc fragment	0.0001867	UA	-0.422693	32	-37.8227	-0.00670941	-13.2756	-8.31129	46.5071	-2.70866	1.97527	-14.4328	-0.210724	63	-0.217434
1625	DPL_1238	KWYEVR	IgG Fc fragment	0.0001867	UA	-0.550527	32	-37.9505	-0.00873853	-12.8549	-11.3178	46.5071	-1.05177	-1.73415	-14.4328	-0.204046	63	-0.212784
1626	DPL_1238	KWYEVR	IgG Fc fragment	0.0001867	UA	3.16594	32	-34.2341	0.050253	-16.2986	-13.735	46.5071	-1.83077	-1.32071	-14.4328	-0.258709	63	-0.208456
1627	DPL_1238	KWYEVR	IgG Fc fragment	0.0001867	UA	-3.49006	32	-40.8901	-0.0553977	-9.20396	-13.0915	46.5071	0.0475076	-0.933909	-14.4328	-0.146095	63	-0.201492
1628	DPL_1238	KWYEVR	IgG Fc fragment	0.0001867	UA	6.96552	32	-30.4345	0.110564	-19.3232	-13.1907	46.5071	-3.35946	0.580109	-14.4328	-0.306718	63	-0.196154
1629	DPL_1238	KWYEVR	IgG Fc fragment	0.0001867	UA	-4.20695	32	-41.607	-0.0667771	-7.92772	-13.4207	46.5071	-0.603549	2.7205	-14.4328	-0.125837	63	-0.192614
1630	DPL_1238	KWYEVR	IgG Fc fragment	0.0001867	UA	-0.449595	32	-37.8496	-0.00713643	-11.6651	-10.2463	46.5071	-1.74665	1.28245	-14.4328	-0.185161	63	-0.192297
1631	DPL_1239	KWYEWC	IgG Fc fragment	2.78e-05	A	-8.2652	28	-41.6652	-0.127157	-18.0301	-14.2646	47.9625	-2.29592	-3.09165	-12.7082	-0.277386	65	-0.404543
1632	DPL_1239	KWYEWC	IgG Fc fragment	2.78e-05	A	-18.7215	28	-52.1215	-0.288023	-5.74519	-7.79418	47.9625	-0.99969	1.55085	-12.7082	-0.0883875	65	-0.37641
1633	DPL_1239	KWYEWC	IgG Fc fragment	2.78e-05	A	-10.1675	28	-43.5675	-0.156423	-12.1814	-16.6786	47.9625	-1	-0.442142	-12.7082	-0.187407	65	-0.343829
1634	DPL_1239	KWYEWC	IgG Fc fragment	2.78e-05	A	-7.47962	28	-40.8796	-0.115071	-13.6766	-21.5517	47.9625	-0.418627	-1.47741	-12.7082	-0.210409	65	-0.32548
1635	DPL_1239	KWYEWC	IgG Fc fragment	2.78e-05	A	-3.15641	28	-36.5564	-0.0485601	-16.218	-15.2092	47.9625	-1.35069	-4.02108	-12.7082	-0.249508	65	-0.298068
1636	DPL_1239	KWYEWC	IgG Fc fragment	2.78e-05	A	0.128361	28	-33.2716	0.00197479	-18.6242	-17.1153	47.9625	-2.78254	-0.605924	-12.7082	-0.286526	65	-0.284551
1637	DPL_1239	KWYEWC	IgG Fc fragment	2.78e-05	A	-12.5652	28	-45.9652	-0.193311	-5.50568	-15.8698	47.9625	-0.139144	2.90231	-12.7082	-0.0847028	65	-0.278014
1638	DPL_1239	KWYEWC	IgG Fc fragment	2.78e-05	A	-8.70547	28	-42.1055	-0.13393	-9.17283	-20.696	47.9625	-0.463987	2.75273	-12.7082	-0.14112	65	-0.275051
1639	DPL_1239	KWYEWC	IgG Fc fragment	2.78e-05	A	-8.83557	28	-42.2356	-0.135932	-8.80078	-18.6995	47.9625	0	0.548953	-12.7082	-0.135397	65	-0.271328
1640	DPL_1239	KWYEWC	IgG Fc fragment	2.78e-05	A	-11.8115	28	-45.2115	-0.181716	-5.73849	-8.2133	47.9625	-1	1.76817	-12.7082	-0.0882844	65	-0.27
1641	DPL_1240	KWYDKW	IgG Fc fragment	3.04e-05	A	-9.04457	30	-44.4446	-0.134994	-17.1168	-8.79982	43.7644	-1.94578	-5.9163	-10.9483	-0.255475	67	-0.390469
1642	DPL_1240	KWYDKW	IgG Fc fragment	3.04e-05	A	-3.02858	30	-38.4286	-0.0452026	-20.1754	-16.374	43.7644	-2.6679	-2.7326	-10.9483	-0.301126	67	-0.346329
1643	DPL_1240	KWYDKW	IgG Fc fragment	3.04e-05	A	-2.22772	30	-37.6277	-0.0332496	-19.0014	-16.653	43.7644	-1.7227	-4.65611	-10.9483	-0.283604	67	-0.316853
1644	DPL_1240	KWYDKW	IgG Fc fragment	3.04e-05	A	-7.18416	30	-42.5842	-0.107226	-12.6131	-12.0384	43.7644	-0.419422	-4.98293	-10.9483	-0.188256	67	-0.295482
1645	DPL_1240	KWYDKW	IgG Fc fragment	3.04e-05	A	-12.8205	30	-48.2205	-0.191351	-6.1171	-10.8425	43.7644	0	-0.510904	-10.9483	-0.0913	67	-0.282651
1646	DPL_1240	KWYDKW	IgG Fc fragment	3.04e-05	A	-11.1383	30	-46.5383	-0.166243	-7.48746	-12.8209	43.7644	-0.0540573	-0.708226	-10.9483	-0.111753	67	-0.277996
1647	DPL_1240	KWYDKW	IgG Fc fragment	3.04e-05	A	-10.1494	30	-45.5494	-0.151484	-8.45499	-11.2678	43.7644	0	-2.6361	-10.9483	-0.126194	67	-0.277678
1648	DPL_1240	KWYDKW	IgG Fc fragment	3.04e-05	A	-11.8997	30	-47.2997	-0.177608	-6.46944	-6.41702	43.7644	0	-3.07596	-10.9483	-0.0965587	67	-0.274167
1649	DPL_1240	KWYDKW	IgG Fc fragment	3.04e-05	A	15.6269	30	-19.7731	0.233237	-33.7229	-11.4073	43.7644	-5.15007	-10.3903	-10.9483	-0.503327	67	-0.27009
1650	DPL_1240	KWYDKW	IgG Fc fragment	3.04e-05	A	-3.00549	30	-38.4055	-0.044858	-13.8201	-14.3636	43.7644	-1.18365	-2.42896	-10.9483	-0.206271	67	-0.251129
1651	DPL_1241	KWYNFS	IgG Fc fragment	0.0007507	UA	-3.09201	26	-34.492	-0.0506887	-21.3027	-16.738	47.067	-1	-9.5337	-9.77537	-0.349224	61	-0.399913
1652	DPL_1241	KWYNFS	IgG Fc fragment	0.0007507	UA	-11.907	26	-43.307	-0.195197	-11.5165	-12.5245	47.067	-0.705531	-2.85546	-9.77537	-0.188795	61	-0.383992
1653	DPL_1241	KWYNFS	IgG Fc fragment	0.0007507	UA	-9.86496	26	-41.265	-0.161721	-13.2501	-17.961	47.067	-0.802674	-1.54056	-9.77537	-0.217216	61	-0.378936
1654	DPL_1241	KWYNFS	IgG Fc fragment	0.0007507	UA	-0.85744	26	-32.2574	-0.0140564	-21.4708	-16.4329	47.067	-2.60247	-4.4568	-9.77537	-0.351981	61	-0.366037
1655	DPL_1241	KWYNFS	IgG Fc fragment	0.0007507	UA	-6.32695	26	-37.7269	-0.10372	-15.9537	-19.1248	47.067	-0.94196	-3.18861	-9.77537	-0.261535	61	-0.365256
1656	DPL_1241	KWYNFS	IgG Fc fragment	0.0007507	UA	-9.96073	26	-41.3607	-0.163291	-11.9693	-14.1326	47.067	0	-4.90297	-9.77537	-0.196217	61	-0.359508
1657	DPL_1241	KWYNFS	IgG Fc fragment	0.0007507	UA	-5.20437	26	-36.6044	-0.0853175	-16.5523	-14.6898	47.067	-1.56215	-3.89612	-9.77537	-0.271349	61	-0.356667
1658	DPL_1241	KWYNFS	IgG Fc fragment	0.0007507	UA	1.20547	26	-30.1945	0.0197618	-22.3461	-19.0756	47.067	-1.84114	-6.54842	-9.77537	-0.366329	61	-0.346568
1659	DPL_1241	KWYNFS	IgG Fc fragment	0.0007507	UA	-7.44342	26	-38.8434	-0.122023	-13.64	-18.1989	47.067	-0.203245	-3.84956	-9.77537	-0.223607	61	-0.34563
1660	DPL_1241	KWYNFS	IgG Fc fragment	0.0007507	UA	-8.53695	26	-39.937	-0.13995	-12.431	-13.3484	47.067	-1	-2.47699	-9.77537	-0.203786	61	-0.343736
1661	DPL_1242	KWYNNW	IgG Fc fragment	2.94e-05	A	-12.1803	27	-44.5803	-0.18455	-14.902	-17.5443	50.4634	-1.56085	-0.665969	-12.6552	-0.225787	66	-0.410337
1662	DPL_1242	KWYNNW	IgG Fc fragment	2.94e-05	A	0.448307	27	-31.9517	0.00679253	-26.5027	-19.4691	50.4634	-2.56151	-7.90207	-12.6552	-0.401557	66	-0.394764
1663	DPL_1242	KWYNNW	IgG Fc fragment	2.94e-05	A	-16.8783	27	-49.2783	-0.255732	-7.23855	-7.67278	50.4634	-0.40352	-1.8967	-12.6552	-0.109675	66	-0.365407
1664	DPL_1242	KWYNNW	IgG Fc fragment	2.94e-05	A	-9.35266	27	-41.7527	-0.141707	-13.7157	-15.69	50.4634	-1.07278	-2.06632	-12.6552	-0.207814	66	-0.349521
1665	DPL_1242	KWYNNW	IgG Fc fragment	2.94e-05	A	-10.5112	27	-42.9112	-0.15926	-12.0605	-15.9728	50.4634	-1	-0.517097	-12.6552	-0.182734	66	-0.341995
1666	DPL_1242	KWYNNW	IgG Fc fragment	2.94e-05	A	-6.19084	27	-38.5908	-0.0938006	-15.825	-16.0691	50.4634	-1.28662	-3.25888	-12.6552	-0.239772	66	-0.333573
1667	DPL_1242	KWYNNW	IgG Fc fragment	2.94e-05	A	-10.6075	27	-43.0075	-0.160719	-11.0822	-10.0195	50.4634	-1	-2.51545	-12.6552	-0.167912	66	-0.328631
1668	DPL_1242	KWYNNW	IgG Fc fragment	2.94e-05	A	-7.13928	27	-39.5393	-0.108171	-13.6265	-19.2373	50.4634	0	-3.85088	-12.6552	-0.206462	66	-0.314633
1669	DPL_1242	KWYNNW	IgG Fc fragment	2.94e-05	A	-3.86715	27	-36.2672	-0.0585932	-16.2394	-16.0741	50.4634	-1.99973	-1.24626	-12.6552	-0.246051	66	-0.304644
1670	DPL_1242	KWYNNW	IgG Fc fragment	2.94e-05	A	-1.35238	27	-33.7524	-0.0204906	-18.7123	-22.8546	50.4634	-2.24258	0.496728	-12.6552	-0.28352	66	-0.304011
1671	DPL_1243	KWYDHR	IgG Fc fragment	9.1e-05	A	-16.0872	32	-53.4872	-0.247496	-4.97764	1.15195	36.4529	-1	-2.242	-10.3462	-0.076579	65	-0.324075
1672	DPL_1243	KWYDHR	IgG Fc fragment	9.1e-05	A	-7.29147	32	-44.6915	-0.112176	-10.7612	1.26204	36.4529	-2.65571	-2.36279	-10.3462	-0.165557	65	-0.277733
1673	DPL_1243	KWYDHR	IgG Fc fragment	9.1e-05	A	-3.58583	32	-40.9858	-0.0551667	-13.2018	-4.35288	36.4529	-1.99395	-4.24591	-10.3462	-0.203104	65	-0.258271
1674	DPL_1243	KWYDHR	IgG Fc fragment	9.1e-05	A	-14.8188	32	-52.2188	-0.227982	0.328014	5.90451	36.4529	-0.310878	-1.56725	-10.3462	0.00504637	65	-0.222935
1675	DPL_1243	KWYDHR	IgG Fc fragment	9.1e-05	A	-6.18972	32	-43.5897	-0.0952264	-8.18799	1.19031	36.4529	-1.63555	-3.22227	-10.3462	-0.125969	65	-0.221196
1676	DPL_1243	KWYDHR	IgG Fc fragment	9.1e-05	A	-1.56115	32	-38.9611	-0.0240176	-12.7507	-0.202046	36.4529	-2.03071	-5.74528	-10.3462	-0.196165	65	-0.220183
1677	DPL_1243	KWYDHR	IgG Fc fragment	9.1e-05	A	-10.4549	32	-47.8549	-0.160845	-2.76297	-4.30894	36.4529	0	-0.608496	-10.3462	-0.0425072	65	-0.203352
1678	DPL_1243	KWYDHR	IgG Fc fragment	9.1e-05	A	-6.63246	32	-44.0325	-0.102038	-5.34544	-0.664017	36.4529	-0.945052	-1.80025	-10.3462	-0.0822375	65	-0.184275
1679	DPL_1243	KWYDHR	IgG Fc fragment	9.1e-05	A	5.12757	32	-32.2724	0.0788856	-15.8536	-0.877487	36.4529	-2	-8.6215	-10.3462	-0.243901	65	-0.165015
1680	DPL_1243	KWYDHR	IgG Fc fragment	9.1e-05	A	-9.36879	32	-46.7688	-0.144135	-1.20752	5.48547	36.4529	-1.55615	1.34066	-10.3462	-0.0185773	65	-0.162713
1681	DPL_1244	GYKKHK	IgG Fc fragment	7.32e-06	A	-23.1643	24	-52.5643	-0.406392	-1.27911	-4.63819	39.1019	-0.00402906	1.05369	-12.3765	-0.0224405	57	-0.428832
1682	DPL_1244	GYKKHK	IgG Fc fragment	7.32e-06	A	-11.3369	24	-40.7369	-0.198892	-11.8888	-13.8093	39.1019	-1.86939	1.37179	-12.3765	-0.208576	57	-0.407468
1683	DPL_1244	GYKKHK	IgG Fc fragment	7.32e-06	A	-18.109	24	-47.509	-0.317701	-3.11166	-11.8269	39.1019	0.0286767	2.70429	-12.3765	-0.0545906	57	-0.372292
1684	DPL_1244	GYKKHK	IgG Fc fragment	7.32e-06	A	-16.9689	24	-46.3689	-0.297699	-2.779	-10.1759	39.1019	-0.0832705	2.59206	-12.3765	-0.0487543	57	-0.346454
1685	DPL_1244	GYKKHK	IgG Fc fragment	7.32e-06	A	-4.69075	24	-34.0908	-0.0822939	-14.7927	-15.0934	39.1019	-2.41429	0.962601	-12.3765	-0.259521	57	-0.341815
1686	DPL_1244	GYKKHK	IgG Fc fragment	7.32e-06	A	-10.7575	24	-40.1575	-0.188728	-7.94486	-11.5555	39.1019	-0.971323	1.05912	-12.3765	-0.139384	57	-0.328112
1687	DPL_1244	GYKKHK	IgG Fc fragment	7.32e-06	A	-10.895	24	-40.295	-0.191141	-7.76744	-13.7838	39.1019	-0.62107	1.23608	-12.3765	-0.136271	57	-0.327412
1688	DPL_1244	GYKKHK	IgG Fc fragment	7.32e-06	A	-16.8876	24	-46.2876	-0.296274	-1.40451	-6.49565	39.1019	-0.339393	2.98049	-12.3765	-0.0246405	57	-0.320915
1689	DPL_1244	GYKKHK	IgG Fc fragment	7.32e-06	A	-15.0301	24	-44.4301	-0.263685	-2.74198	-8.9104	39.1019	-1.02023	5.182	-12.3765	-0.0481049	57	-0.31179
1690	DPL_1244	GYKKHK	IgG Fc fragment	7.32e-06	A	-12.2548	24	-41.6548	-0.214996	-4.86053	-11.6448	39.1019	-0.424657	2.40573	-12.3765	-0.0852724	57	-0.300269
1691	DPL_1245	GYKTGF	IgG Fc fragment	0.0001197	UA	-14.7234	33	-53.1234	-0.272655	-6.49519	-7.47019	47.1464	0.22818	-3.06602	-8.83627	-0.120281	54	-0.392936
1692	DPL_1245	GYKTGF	IgG Fc fragment	0.0001197	UA	-1.97645	33	-40.3764	-0.0366009	-17.6505	-19.6545	47.1464	-0.658502	-5.11443	-8.83627	-0.326861	54	-0.363462
1693	DPL_1245	GYKTGF	IgG Fc fragment	0.0001197	UA	-16.6117	33	-55.0117	-0.307624	-2.48542	-9.09316	47.1464	0.339935	1.37526	-8.83627	-0.0460263	54	-0.35365
1694	DPL_1245	GYKTGF	IgG Fc fragment	0.0001197	UA	-5.43273	33	-43.8327	-0.100606	-12.8231	-10.4976	47.1464	-1.58152	-1.72724	-8.83627	-0.237465	54	-0.338071
1695	DPL_1245	GYKTGF	IgG Fc fragment	0.0001197	UA	0.400134	33	-37.9999	0.00740989	-16.0599	-17.797	47.1464	-1.36628	-2.26509	-8.83627	-0.297405	54	-0.289995
1696	DPL_1245	GYKTGF	IgG Fc fragment	0.0001197	UA	-0.684824	33	-39.0848	-0.0126819	-14.3788	-18.4353	47.1464	-0.660293	-2.44632	-8.83627	-0.266275	54	-0.278957
1697	DPL_1245	GYKTGF	IgG Fc fragment	0.0001197	UA	-2.36125	33	-40.7612	-0.0437268	-12.3242	-14.1877	47.1464	-0.660065	-2.51627	-8.83627	-0.228226	54	-0.271953
1698	DPL_1245	GYKTGF	IgG Fc fragment	0.0001197	UA	-5.64919	33	-44.0492	-0.104615	-9.00376	-2.50664	47.1464	-1.66006	-1.63633	-8.83627	-0.166736	54	-0.271351
1699	DPL_1245	GYKTGF	IgG Fc fragment	0.0001197	UA	2.34072	33	-36.0593	0.0433466	-15.2109	-13.4721	47.1464	-1.39678	-3.2855	-8.83627	-0.281684	54	-0.238337
1700	DPL_1245	GYKTGF	IgG Fc fragment	0.0001197	UA	1.672	33	-36.728	0.030963	-14.3953	-18.2444	47.1464	-0.267817	-4.0008	-8.83627	-0.266579	54	-0.235616
1701	DPL_1246	GYKYKS	IgG Fc fragment	3.53e-06	A	-9.5098	22	-36.9098	-0.198121	-17.4637	-8.22937	33.2608	-2.24547	-5.71437	-6.73907	-0.363826	48	-0.561947
1702	DPL_1246	GYKYKS	IgG Fc fragment	3.53e-06	A	-14.1982	22	-41.5982	-0.295797	-7.69169	-7.8391	33.2608	0	-3.77214	-6.73907	-0.160244	48	-0.45604
1703	DPL_1247	GYKYKS	IgG Fc fragment	3.53e-06	A	-21.0095	22	-48.4095	-0.437697	-4.9831	-6.56931	33.2608	-0.595262	0.325449	-6.73907	-0.103815	48	-0.541512
1704	DPL_1247	GYKYYY	IgG Fc fragment	2.09e-05	A	-7.96668	27	-40.3667	-0.150315	-18.0748	-28.1969	56.6219	-0.824417	-1.1733	-9.55839	-0.341033	53	-0.491348
1705	DPL_1247	GYKYYY	IgG Fc fragment	2.09e-05	A	-3.62308	27	-36.0231	-0.06836	-19.9504	-31.1869	56.6219	-0.823463	-1.55715	-9.55839	-0.376422	53	-0.444782
1706	DPL_1247	GYKYYY	IgG Fc fragment	2.09e-05	A	-12.4358	27	-44.8358	-0.234638	-11.0556	-15.2161	56.6219	-0.25268	-2.58842	-9.55839	-0.208596	53	-0.443234
1707	DPL_1247	GYKYYY	IgG Fc fragment	2.09e-05	A	-9.84211	27	-42.2421	-0.1857	-13.0847	-22.2617	56.6219	-0.463503	-0.377895	-9.55839	-0.246881	53	-0.432581
1708	DPL_1247	GYKYYY	IgG Fc fragment	2.09e-05	A	-7.07638	27	-39.4764	-0.133517	-15.7593	-28.7823	56.6219	0.433977	-2.84366	-9.55839	-0.297345	53	-0.430861
1709	DPL_1247	GYKYYY	IgG Fc fragment	2.09e-05	A	-14.5618	27	-46.9618	-0.274752	-7.66746	-18.8148	56.6219	0.466414	0.154113	-9.55839	-0.144669	53	-0.419421
1710	DPL_1247	GYKYYY	IgG Fc fragment	2.09e-05	A	-5.53587	27	-37.9359	-0.10445	-16.5004	-30.5943	56.6219	-0.501059	0.500326	-9.55839	-0.311328	53	-0.415779
1711	DPL_1247	GYKYYY	IgG Fc fragment	2.09e-05	A	-1.42104	27	-33.821	-0.026812	-19.3518	-28.8147	56.6219	-0.9054	-1.86605	-9.55839	-0.365128	53	-0.39194
1712	DPL_1247	GYKYYY	IgG Fc fragment	2.09e-05	A	-9.95955	27	-42.3596	-0.187916	-9.97839	-18.1912	56.6219	-0.237625	-0.0748608	-9.55839	-0.188272	53	-0.376188
1713	DPL_1247	GYKYYY	IgG Fc fragment	2.09e-05	A	1.31474	27	-31.0853	0.0248064	-21.2016	-29.4177	56.6219	-0.86343	-3.55713	-9.55839	-0.400031	53	-0.375224
1714	DPL_1248	GYKYKS	IgG Fc fragment	3.53e-06	A	-18.4601	22	-45.8601	-0.384586	-7.47943	-4.07052	33.2608	-0.953218	-2.20323	-6.73907	-0.155821	48	-0.540407
1715	DPL_1248	GYKSWF	IgG Fc fragment	1.4e-05	A	1.2686	25	-29.1314	0.0204613	-25.333	-11.4847	49.6541	-4.83734	-2.99808	-13.3079	-0.408597	62	-0.388136
1716	DPL_1248	GYKSWF	IgG Fc fragment	1.4e-05	A	-12.6705	25	-43.0705	-0.204362	-10.9201	-6.98089	49.6541	-2	-0.483989	-13.3079	-0.176131	62	-0.380493
1717	DPL_1248	GYKSWF	IgG Fc fragment	1.4e-05	A	-12.4952	25	-42.8952	-0.201536	-10.4836	-15.3302	49.6541	-1.88903	3.7499	-13.3079	-0.16909	62	-0.370626
1718	DPL_1248	GYKSWF	IgG Fc fragment	1.4e-05	A	-12.4213	25	-42.8213	-0.200343	-9.29365	-14.1093	49.6541	-1.73975	3.82178	-13.3079	-0.149898	62	-0.35024
1719	DPL_1248	GYKSWF	IgG Fc fragment	1.4e-05	A	-14.2786	25	-44.6786	-0.2303	-6.74774	-8.46763	49.6541	-0.915453	0.744275	-13.3079	-0.108834	62	-0.339134
1720	DPL_1248	GYKSWF	IgG Fc fragment	1.4e-05	A	-11.3841	25	-41.7841	-0.183614	-9.42689	-11.7026	49.6541	-1.24307	0.796496	-13.3079	-0.152047	62	-0.33566
1721	DPL_1248	GYKSWF	IgG Fc fragment	1.4e-05	A	-12.1161	25	-42.5161	-0.195421	-6.77783	-15.9985	49.6541	-0.830117	4.18946	-13.3079	-0.10932	62	-0.304741
1722	DPL_1248	GYKSWF	IgG Fc fragment	1.4e-05	A	-4.80032	25	-35.2003	-0.0774246	-13.5954	-14.2938	49.6541	-1.58369	-0.918254	-13.3079	-0.21928	62	-0.296705
1723	DPL_1248	GYKSWF	IgG Fc fragment	1.4e-05	A	-13.5311	25	-43.9311	-0.218243	-4.79582	-14.0521	49.6541	0	2.37591	-13.3079	-0.077352	62	-0.295595
1724	DPL_1248	GYKSWF	IgG Fc fragment	1.4e-05	A	-3.98068	25	-34.3807	-0.0642044	-14.3397	-14.9441	49.6541	-1	-3.322	-13.3079	-0.231285	62	-0.29549
1725	DPL_1249	GYKYKS	IgG Fc fragment	3.53e-06	A	-16.9978	22	-44.3978	-0.354121	-7.76907	-5.57811	33.2608	-0.57214	-3.03473	-6.73907	-0.161856	48	-0.515976
1726	DPL_1250	GYKYKS	IgG Fc fragment	3.53e-06	A	-20.1153	22	-47.5153	-0.419068	-4.10773	-9.98506	33.2608	-0.0161814	0.939814	-6.73907	-0.0855778	48	-0.504646
1727	DPL_1250	GYKNKY	IgG Fc fragment	0.0001203	UA	-11.0727	28	-44.4727	-0.201321	-12.0221	-18.1037	45.7289	-0.808886	-0.220015	-9.63986	-0.218583	55	-0.419904
1728	DPL_1250	GYKNKY	IgG Fc fragment	0.0001203	UA	-8.47837	28	-41.8784	-0.154152	-11.644	-17.958	45.7289	-0.925105	0.480386	-9.63986	-0.211709	55	-0.365861
1729	DPL_1250	GYKNKY	IgG Fc fragment	0.0001203	UA	-2.88222	28	-36.2822	-0.052404	-15.8359	-13.9049	45.7289	-1.43419	-4.00715	-9.63986	-0.287925	55	-0.340329
1730	DPL_1250	GYKNKY	IgG Fc fragment	0.0001203	UA	-5.14551	28	-38.5455	-0.0935547	-12.9639	-18.482	45.7289	-0.971321	-0.420442	-9.63986	-0.235708	55	-0.329262
1731	DPL_1250	GYKNKY	IgG Fc fragment	0.0001203	UA	-1.84088	28	-35.2409	-0.0334706	-16.0563	-13.8624	45.7289	-1.70435	-3.33028	-9.63986	-0.291932	55	-0.325403
1732	DPL_1250	GYKNKY	IgG Fc fragment	0.0001203	UA	-9.52072	28	-42.9207	-0.173104	-7.97973	-9.34295	45.7289	-0.276398	-2.36851	-9.63986	-0.145086	55	-0.31819
1733	DPL_1250	GYKNKY	IgG Fc fragment	0.0001203	UA	-6.14021	28	-39.5402	-0.11164	-10.8709	-16.1316	45.7289	-0.410001	-1.41109	-9.63986	-0.197652	55	-0.309293
1734	DPL_1250	GYKNKY	IgG Fc fragment	0.0001203	UA	-12.0027	28	-45.4027	-0.218232	-4.90787	-13.088	45.7289	0.723602	-0.824125	-9.63986	-0.0892341	55	-0.307466
1735	DPL_1250	GYKNKY	IgG Fc fragment	0.0001203	UA	-6.90417	28	-40.3042	-0.12553	-9.09755	-15.8295	45.7289	0.0743445	-1.43559	-9.63986	-0.16541	55	-0.29094
1736	DPL_1250	GYKNKY	IgG Fc fragment	0.0001203	UA	-4.48431	28	-37.8843	-0.0815328	-11.4966	-16.8419	45.7289	-0.276398	-2.13593	-9.63986	-0.209029	55	-0.290562
1737	DPL_1251	GYKYKS	IgG Fc fragment	3.53e-06	A	-11.3351	22	-38.7351	-0.236148	-12.6625	-8.51303	33.2608	-1	-5.15444	-6.73907	-0.263801	48	-0.499949
1738	DPL_1251	GYKIED	IgG Fc fragment	3.68e-06	A	-18.5132	26	-49.9132	-0.363003	-9.06523	-9.41476	42.8133	-0.154621	-3.76572	-6.10577	-0.17775	51	-0.540753
1739	DPL_1251	GYKIED	IgG Fc fragment	3.68e-06	A	-9.46654	26	-40.8665	-0.185619	-17.7001	-12.984	42.8133	-1.06889	-7.50749	-6.10577	-0.347062	51	-0.53268
1740	DPL_1251	GYKIED	IgG Fc fragment	3.68e-06	A	-3.92264	26	-35.3226	-0.0769146	-20.8185	-13.8179	42.8133	-1.70823	-8.03514	-6.10577	-0.408206	51	-0.48512
1741	DPL_1251	GYKIED	IgG Fc fragment	3.68e-06	A	-3.66005	26	-35.06	-0.0717657	-20.5585	-10.6198	42.8133	-2.23826	-7.57207	-6.10577	-0.403107	51	-0.474873
1742	DPL_1251	GYKIED	IgG Fc fragment	3.68e-06	A	-8.33145	26	-39.7314	-0.163362	-15.8275	-16.9142	42.8133	0	-7.30402	-6.10577	-0.310344	51	-0.473706
1743	DPL_1251	GYKIED	IgG Fc fragment	3.68e-06	A	-7.0376	26	-38.4376	-0.137992	-16.464	-13.4051	42.8133	-1.53493	-4.54081	-6.10577	-0.322824	51	-0.460816
1744	DPL_1251	GYKIED	IgG Fc fragment	3.68e-06	A	-2.0042	26	-33.4042	-0.0392981	-21.0454	-19.0655	42.8133	-1.49083	-6.37742	-6.10577	-0.412656	51	-0.451954
1745	DPL_1251	GYKIED	IgG Fc fragment	3.68e-06	A	-6.97178	26	-38.3718	-0.136702	-15.6472	-9.20474	42.8133	-2	-4.17845	-6.10577	-0.306809	51	-0.44351
1746	DPL_1251	GYKIED	IgG Fc fragment	3.68e-06	A	-2.0248	26	-33.4248	-0.0397019	-20.0638	-18.4253	42.8133	-1.50027	-5.68378	-6.10577	-0.393408	51	-0.43311
1747	DPL_1251	GYKIED	IgG Fc fragment	3.68e-06	A	-6.23822	26	-37.6382	-0.122318	-15.6662	-12.0585	42.8133	0	-9.57052	-6.10577	-0.30718	51	-0.429498
1748	DPL_1252	GYKYKS	IgG Fc fragment	3.53e-06	A	-15.9815	22	-43.3815	-0.332948	-7.42138	-4.91468	33.2608	-1.1834	-0.940461	-6.73907	-0.154612	48	-0.48756
1749	DPL_1252	GYKEPY	IgG Fc fragment	8.5e-05	A	-18.1075	23	-46.5075	-0.335324	-3.76911	-6.29053	36.2565	-0.0852276	-0.33407	-9.0916	-0.0697983	54	-0.405122
1750	DPL_1252	GYKEPY	IgG Fc fragment	8.5e-05	A	-13.3927	23	-41.7927	-0.248012	-8.27409	-9.55618	36.2565	0	-3.496	-9.0916	-0.153224	54	-0.401236
1751	DPL_1252	GYKEPY	IgG Fc fragment	8.5e-05	A	-10.8906	23	-39.2906	-0.201678	-9.33031	-3.80869	36.2565	-0.955238	-4.17815	-9.0916	-0.172783	54	-0.374461
1752	DPL_1252	GYKEPY	IgG Fc fragment	8.5e-05	A	-0.939376	23	-29.3394	-0.0173959	-17.0696	-9.72137	36.2565	-1.95265	-5.56993	-9.0916	-0.316104	54	-0.3335
1753	DPL_1252	GYKEPY	IgG Fc fragment	8.5e-05	A	0.949708	23	-27.4503	0.0175872	-18.7662	-6.76196	36.2565	-2.99208	-5.21214	-9.0916	-0.347522	54	-0.329935
1754	DPL_1252	GYKEPY	IgG Fc fragment	8.5e-05	A	-13.6304	23	-42.0304	-0.252415	-3.93262	-9.1214	36.2565	0	0.628083	-9.0916	-0.0728263	54	-0.325241
1755	DPL_1252	GYKEPY	IgG Fc fragment	8.5e-05	A	3.69762	23	-24.7024	0.0684744	-21.2325	-8.16621	36.2565	-2.92383	-7.20834	-9.0916	-0.393194	54	-0.324719
1756	DPL_1252	GYKEPY	IgG Fc fragment	8.5e-05	A	0.355132	23	-28.0449	0.00657652	-16.705	-9.6013	36.2565	-1.99573	-5.11886	-9.0916	-0.309352	54	-0.302775
1757	DPL_1252	GYKEPY	IgG Fc fragment	8.5e-05	A	-11.2332	23	-39.6332	-0.208021	-5.0687	-6.24848	36.2565	-0.536528	-0.120262	-9.0916	-0.0938648	54	-0.301886
1758	DPL_1252	GYKEPY	IgG Fc fragment	8.5e-05	A	-9.70399	23	-38.104	-0.179704	-6.48587	-5.67794	36.2565	-0.106695	-3.28413	-9.0916	-0.120109	54	-0.299812
1759	DPL_1253	GYKPEK	IgG Fc fragment	3.72e-05	A	8.71325	31	-27.6868	0.161356	-33.3087	-29.948	55.9013	-2.57134	-9.59214	-10.1649	-0.616827	54	-0.455471
1760	DPL_1253	GYKPEK	IgG Fc fragment	3.72e-05	A	-0.726777	31	-37.1268	-0.0134588	-23.8031	-25.4028	55.9013	-2.17174	-3.71777	-10.1649	-0.440798	54	-0.454257
1761	DPL_1253	GYKPEK	IgG Fc fragment	3.72e-05	A	4.57571	31	-31.8243	0.0847353	-28.6188	-32.2182	55.9013	-2.90742	-2.62451	-10.1649	-0.529978	54	-0.445243
1762	DPL_1253	GYKPEK	IgG Fc fragment	3.72e-05	A	2.30509	31	-34.0949	0.0426869	-25.3415	-26.0939	55.9013	-1.97738	-5.57144	-10.1649	-0.469287	54	-0.4266
1763	DPL_1253	GYKPEK	IgG Fc fragment	3.72e-05	A	-4.90682	31	-41.3068	-0.090867	-17.2912	-25.8017	55.9013	-1.48825	0.669776	-10.1649	-0.320207	54	-0.411074
1764	DPL_1253	GYKPEK	IgG Fc fragment	3.72e-05	A	14.3496	31	-22.0504	0.265734	-35.152	-30.4353	55.9013	-4.60044	-4.29281	-10.1649	-0.650963	54	-0.385229
1765	DPL_1253	GYKPEK	IgG Fc fragment	3.72e-05	A	2.38642	31	-34.0136	0.0441929	-23.0187	-31.5396	55.9013	-1.27873	-2.90129	-10.1649	-0.426273	54	-0.38208
1766	DPL_1253	GYKPEK	IgG Fc fragment	3.72e-05	A	-2.51167	31	-38.9117	-0.0465124	-17.7022	-28.0818	55.9013	-1	-0.261267	-10.1649	-0.327818	54	-0.374331
1767	DPL_1253	GYKPEK	IgG Fc fragment	3.72e-05	A	-0.0494604	31	-36.4495	-0.000915934	-20.1043	-23.2766	55.9013	-1.4221	-3.6309	-10.1649	-0.372302	54	-0.373218
1768	DPL_1253	GYKPEK	IgG Fc fragment	3.72e-05	A	-2.2411	31	-38.6411	-0.0415018	-17.5506	-25.1618	55.9013	-0.998051	-1.57629	-10.1649	-0.32501	54	-0.366512
1769	DPL_1253	GYKYKS	IgG Fc fragment	3.53e-06	A	-8.30726	22	-35.7073	-0.173068	-14.6252	-6.42235	33.2608	-2.51526	-2.8621	-6.73907	-0.304691	48	-0.477758
1770	DPL_1254	GYKYKS	IgG Fc fragment	3.53e-06	A	-13.6446	22	-41.0446	-0.284262	-9.01636	-5.36843	33.2608	-1	-2.93215	-6.73907	-0.187841	48	-0.472103
1771	DPL_1254	GYKTKF	IgG Fc fragment	0.002955	UA	-10.0205	26	-41.4205	-0.196481	-11.2991	-11.2347	34.4112	-0.93657	-2.49738	-8.96449	-0.22155	51	-0.418031
1772	DPL_1254	GYKTKF	IgG Fc fragment	0.002955	UA	-14.656	26	-46.056	-0.287373	-6.17387	-5.10525	34.4112	-1	-0.221244	-8.96449	-0.121056	51	-0.408429
1773	DPL_1254	GYKTKF	IgG Fc fragment	0.002955	UA	-9.43676	26	-40.8368	-0.185035	-11.2081	-8.2315	34.4112	-1.96099	-0.465265	-8.96449	-0.219767	51	-0.404802
1774	DPL_1254	GYKTKF	IgG Fc fragment	0.002955	UA	-4.19482	26	-35.5948	-0.0822514	-14.0151	-13.336	34.4112	-1	-3.99422	-8.96449	-0.274805	51	-0.357057
1775	DPL_1254	GYKTKF	IgG Fc fragment	0.002955	UA	-1.27616	26	-32.6762	-0.0250227	-15.9148	-9.64862	34.4112	-3.51759	0.869283	-8.96449	-0.312056	51	-0.337078
1776	DPL_1254	GYKTKF	IgG Fc fragment	0.002955	UA	-11.7586	26	-43.1586	-0.230562	-5.3552	-8.74308	34.4112	0	-0.983667	-8.96449	-0.105004	51	-0.335566
1777	DPL_1254	GYKTKF	IgG Fc fragment	0.002955	UA	-12.5116	26	-43.9116	-0.245326	-3.49139	-9.14613	34.4112	0	1.08168	-8.96449	-0.0684585	51	-0.313784
1778	DPL_1254	GYKTKF	IgG Fc fragment	0.002955	UA	10.5187	26	-20.8813	0.20625	-26.088	-14.0523	34.4112	-3.61372	-6.77515	-8.96449	-0.511528	51	-0.305279
1779	DPL_1254	GYKTKF	IgG Fc fragment	0.002955	UA	0.912317	26	-30.4877	0.0178886	-16.1566	-14.2473	34.4112	-1.9999	-2.23333	-8.96449	-0.316797	51	-0.298908
1780	DPL_1254	GYKTKF	IgG Fc fragment	0.002955	UA	-0.555258	26	-31.9553	-0.0108874	-14.0419	-8.87434	34.4112	-2.39808	-1.45126	-8.96449	-0.275331	51	-0.286219
1781	DPL_1255	GYKVKH	IgG Fc fragment	7.46e-05	A	-15.211	27	-47.611	-0.286999	-6.34937	-12.0598	39.0536	-0.161596	1.63859	-9.737	-0.119799	53	-0.406799
1782	DPL_1255	GYKVKH	IgG Fc fragment	7.46e-05	A	-12.9094	27	-45.3094	-0.243574	-8.3939	-14.6718	39.0536	0.282168	-0.608764	-9.737	-0.158375	53	-0.401949
1783	DPL_1255	GYKVKH	IgG Fc fragment	7.46e-05	A	-7.21486	27	-39.6149	-0.136129	-12.7282	-15.8375	39.0536	-0.717832	-0.960233	-9.737	-0.240155	53	-0.376284
1784	DPL_1255	GYKVKH	IgG Fc fragment	7.46e-05	A	-6.12055	27	-38.5205	-0.115482	-12.75	-14.5583	39.0536	-0.966382	-0.776526	-9.737	-0.240566	53	-0.356048
1785	DPL_1255	GYKVKH	IgG Fc fragment	7.46e-05	A	-4.64594	27	-37.0459	-0.0876592	-12.9715	-14.5817	39.0536	-0.717832	-1.83137	-9.737	-0.244745	53	-0.332404
1786	DPL_1255	GYKVKH	IgG Fc fragment	7.46e-05	A	-12.5371	27	-44.9371	-0.236549	-5.05799	-8.87398	39.0536	-0.524932	2.57238	-9.737	-0.0954338	53	-0.331983
1787	DPL_1255	GYKVKH	IgG Fc fragment	7.46e-05	A	-4.24306	27	-36.6431	-0.0800577	-13.0331	-10.9975	39.0536	-0.85605	-3.21519	-9.737	-0.245908	53	-0.325966
1788	DPL_1255	GYKVKH	IgG Fc fragment	7.46e-05	A	-2.31579	27	-34.7158	-0.0436941	-14.7245	-16.6743	39.0536	-1.39345	-0.240966	-9.737	-0.27782	53	-0.321514
1789	DPL_1255	GYKVKH	IgG Fc fragment	7.46e-05	A	-0.540938	27	-32.9409	-0.0102064	-15.7705	-16.2222	39.0536	-0.717832	-3.81017	-9.737	-0.297557	53	-0.307763
1790	DPL_1255	GYKVKH	IgG Fc fragment	7.46e-05	A	-3.05702	27	-35.457	-0.0576796	-13.2343	-9.36721	39.0536	-1.71131	-1.32363	-9.737	-0.249704	53	-0.307383
1791	DPL_1256	GYKLTY	IgG Fc fragment	5.5e-05	A	-13.6052	27	-46.0052	-0.261638	-7.65744	-11.5623	37.9383	-0.529603	-0.0756508	-9.19837	-0.147258	52	-0.408896
1792	DPL_1256	GYKLTY	IgG Fc fragment	5.5e-05	A	-9.65971	27	-42.0597	-0.185764	-9.27393	-16.0152	37.9383	-0.388207	0.0535991	-9.19837	-0.178345	52	-0.364108
1793	DPL_1256	GYKLTY	IgG Fc fragment	5.5e-05	A	-5.57521	27	-37.9752	-0.107216	-12.8138	-12.9583	37.9383	-1	-2.93465	-9.19837	-0.246419	52	-0.353635
1794	DPL_1256	GYKLTY	IgG Fc fragment	5.5e-05	A	-6.88162	27	-39.2816	-0.132339	-10.1453	-11.4483	37.9383	-1	-1.02113	-9.19837	-0.195101	52	-0.32744
1795	DPL_1256	GYKLTY	IgG Fc fragment	5.5e-05	A	-11.2646	27	-43.6646	-0.216626	-5.1982	-9.8616	37.9383	0	-0.267403	-9.19837	-0.0999655	52	-0.316592
1796	DPL_1256	GYKLTY	IgG Fc fragment	5.5e-05	A	-7.52544	27	-39.9254	-0.14472	-8.6097	-14.4192	37.9383	0	-1.40008	-9.19837	-0.165571	52	-0.310291
1797	DPL_1256	GYKLTY	IgG Fc fragment	5.5e-05	A	-9.07422	27	-41.4742	-0.174504	-6.9999	-13.9069	37.9383	-1	3.35353	-9.19837	-0.134614	52	-0.309118
1798	DPL_1256	GYKLTY	IgG Fc fragment	5.5e-05	A	-6.94752	27	-39.3475	-0.133606	-8.9423	-14.8881	37.9383	0	-1.49824	-9.19837	-0.171967	52	-0.305574
1799	DPL_1256	GYKLTY	IgG Fc fragment	5.5e-05	A	-8.85961	27	-41.2596	-0.170377	-7.01993	-11.2719	37.9383	-0.878949	1.60447	-9.19837	-0.134999	52	-0.305376
1800	DPL_1256	GYKLTY	IgG Fc fragment	5.5e-05	A	-10.7497	27	-43.1497	-0.206724	-4.78783	-10.6497	37.9383	0	0.537036	-9.19837	-0.0920737	52	-0.298798
1801	DPL_1257	GYKRRR	IgG Fc fragment	0.002206	UA	-14.4846	24	-43.8846	-0.273295	-7.39458	-11.6507	42.9613	-0.958052	1.68816	-10.472	-0.13952	53	-0.412815
1802	DPL_1257	GYKRRR	IgG Fc fragment	0.002206	UA	-3.17317	24	-32.5732	-0.0598712	-17.0729	-13.9404	42.9613	-2	-3.30265	-10.472	-0.322129	53	-0.382001
1803	DPL_1257	GYKRRR	IgG Fc fragment	0.002206	UA	-9.128	24	-38.528	-0.172226	-10.0151	-5.45456	42.9613	-1.37082	-2.62708	-10.472	-0.188965	53	-0.361191
1804	DPL_1257	GYKRRR	IgG Fc fragment	0.002206	UA	-9.5385	24	-38.9385	-0.179972	-8.26734	-15.6958	42.9613	0	-0.419454	-10.472	-0.155987	53	-0.335959
1805	DPL_1257	GYKRRR	IgG Fc fragment	0.002206	UA	-10.9999	24	-40.3999	-0.207545	-6.76992	-13.1135	42.9613	-0.143922	0.276182	-10.472	-0.127734	53	-0.33528
1806	DPL_1257	GYKRRR	IgG Fc fragment	0.002206	UA	-1.35313	24	-30.7531	-0.0255308	-16.3195	-14.7092	42.9613	-1.46351	-3.989	-10.472	-0.307915	53	-0.333446
1807	DPL_1257	GYKRRR	IgG Fc fragment	0.002206	UA	-7.13954	24	-36.5395	-0.134708	-10.2305	-11.4816	42.9613	-0.496136	-2.8029	-10.472	-0.193029	53	-0.327738
1808	DPL_1257	GYKRRR	IgG Fc fragment	0.002206	UA	-7.85264	24	-37.2526	-0.148163	-9.51123	-9.6931	42.9613	-1	-1.26469	-10.472	-0.179457	53	-0.32762
1809	DPL_1257	GYKRRR	IgG Fc fragment	0.002206	UA	-8.56845	24	-37.9685	-0.161669	-8.32199	-11.9802	42.9613	-0.00573829	-2.3124	-10.472	-0.157019	53	-0.318688
1810	DPL_1257	GYKRRR	IgG Fc fragment	0.002206	UA	-6.75681	24	-36.1568	-0.127487	-10.089	-13.0066	42.9613	-1.0481	-0.0221048	-10.472	-0.190358	53	-0.317845
1811	DPL_1258	GYKWKP	IgG Fc fragment	2.89e-06	A	-8.45585	40	-53.8558	-0.143319	-19.5998	-20.318	59.7913	-3.21221	2.59354	-11.9927	-0.3322	59	-0.47552
1812	DPL_1258	GYKWKP	IgG Fc fragment	2.89e-06	A	10.9086	40	-34.4914	0.184892	-29.8104	-15.4858	59.7913	-4.80777	-4.65122	-11.9927	-0.505261	59	-0.320369
1813	DPL_1258	GYKWKP	IgG Fc fragment	2.89e-06	A	5.34208	40	-40.0579	0.0905437	-18.3973	-27.0332	59.7913	-1.5097	1.36507	-11.9927	-0.311819	59	-0.221276
1814	DPL_1258	GYKWKP	IgG Fc fragment	2.89e-06	A	12.6404	40	-32.7596	0.214244	-24.4054	-18.315	59.7913	-3.03101	-3.8296	-11.9927	-0.41365	59	-0.199406
1815	DPL_1258	GYKWKP	IgG Fc fragment	2.89e-06	A	6.84723	40	-38.5528	0.116055	-18.1376	-21.4611	59.7913	-1.90142	0.170632	-11.9927	-0.307417	59	-0.191362
1816	DPL_1258	GYKWKP	IgG Fc fragment	2.89e-06	A	8.59897	40	-36.801	0.145745	-19.6192	-23.638	59.7913	-2.14169	0.59436	-11.9927	-0.33253	59	-0.186784
1817	DPL_1258	GYKWKP	IgG Fc fragment	2.89e-06	A	-1.68121	40	-47.0812	-0.0284951	-9.12109	-14.3504	59.7913	-0.957307	2.42181	-11.9927	-0.154595	59	-0.18309
1818	DPL_1258	GYKWKP	IgG Fc fragment	2.89e-06	A	13.8742	40	-31.5258	0.235155	-24.4648	-21.7489	59.7913	-2.88282	-2.67591	-11.9927	-0.414658	59	-0.179502
1819	DPL_1258	GYKWKP	IgG Fc fragment	2.89e-06	A	1.5518	40	-43.8482	0.0263017	-11.9739	-21.1197	59.7913	-0.768846	2.31288	-11.9927	-0.202947	59	-0.176645
1820	DPL_1258	GYKWKP	IgG Fc fragment	2.89e-06	A	12.3743	40	-33.0257	0.209733	-22.3333	-21.9524	59.7913	-2.54358	-1.59604	-11.9927	-0.37853	59	-0.168796
1821	DPL_1259	GYKRKF	IgG Fc fragment	2.57e-05	A	-16.5368	25	-46.9368	-0.2953	-7.58707	-13.477	37.2776	-0.563693	1.2202	-10.8308	-0.135483	56	-0.430784
1822	DPL_1259	GYKRKF	IgG Fc fragment	2.57e-05	A	-10.9355	25	-41.3355	-0.195276	-10.418	-13.2585	37.2776	-1.0758	0.0211524	-10.8308	-0.186036	56	-0.381312
1823	DPL_1259	GYKRKF	IgG Fc fragment	2.57e-05	A	-9.8712	25	-40.2712	-0.176271	-9.25197	-7.03926	37.2776	-1.32851	-1.14402	-10.8308	-0.165214	56	-0.341485
1824	DPL_1259	GYKRKF	IgG Fc fragment	2.57e-05	A	-15.6486	25	-46.0486	-0.279439	-3.06665	-10.7912	37.2776	0	2.48115	-10.8308	-0.0547615	56	-0.334201
1825	DPL_1259	GYKRKF	IgG Fc fragment	2.57e-05	A	-9.87186	25	-40.2719	-0.176283	-7.71907	-11.6514	37.2776	0	-1.74115	-10.8308	-0.13784	56	-0.314124
1826	DPL_1259	GYKRKF	IgG Fc fragment	2.57e-05	A	-9.1167	25	-39.5167	-0.162798	-8.1645	-10.7306	37.2776	0	-2.647	-10.8308	-0.145795	56	-0.308593
1827	DPL_1259	GYKRKF	IgG Fc fragment	2.57e-05	A	-4.29719	25	-34.6972	-0.0767356	-12.1374	-9.065	37.2776	-0.915547	-4.33982	-10.8308	-0.216739	56	-0.293475
1828	DPL_1259	GYKRKF	IgG Fc fragment	2.57e-05	A	-2.72247	25	-33.1225	-0.0486155	-13.6667	-11.9325	37.2776	-1.72279	-1.69072	-10.8308	-0.244048	56	-0.292663
1829	DPL_1259	GYKRKF	IgG Fc fragment	2.57e-05	A	-5.16466	25	-35.5647	-0.0922261	-10.5232	-11.9909	37.2776	-0.648048	-2.17218	-10.8308	-0.187914	56	-0.28014
1830	DPL_1259	GYKRKF	IgG Fc fragment	2.57e-05	A	-4.53878	25	-34.9388	-0.0810497	-10.4212	-13.4862	37.2776	-0.948826	-0.299832	-10.8308	-0.186092	56	-0.267142
1831	DPL_1260	GYKKDR	IgG Fc fragment	1.17e-05	A	-8.77039	33	-47.1704	-0.153867	-15.3725	-19.0047	49.3168	-1	-2.47013	-9.98218	-0.269693	57	-0.423559
1832	DPL_1260	GYKKDR	IgG Fc fragment	1.17e-05	A	-8.43422	33	-46.8342	-0.147969	-12.0354	-16.6941	49.3168	0	-3.68838	-9.98218	-0.211148	57	-0.359117
1833	DPL_1260	GYKKDR	IgG Fc fragment	1.17e-05	A	1.28999	33	-37.11	0.0226314	-17.506	-22.7506	49.3168	-0.967617	-2.84077	-9.98218	-0.307122	57	-0.284491
1834	DPL_1260	GYKKDR	IgG Fc fragment	1.17e-05	A	-5.02284	33	-43.4228	-0.08812	-10.884	-10.7615	49.3168	-0.951002	-2.26984	-9.98218	-0.190947	57	-0.279067
1835	DPL_1260	GYKKDR	IgG Fc fragment	1.17e-05	A	-6.37114	33	-44.7711	-0.111774	-9.24971	-17.9586	49.3168	0	-0.270417	-9.98218	-0.162276	57	-0.27405
1836	DPL_1260	GYKKDR	IgG Fc fragment	1.17e-05	A	1.20964	33	-37.1904	0.0212217	-16.5397	-16.1121	49.3168	-2	-1.68361	-9.98218	-0.290169	57	-0.268948
1837	DPL_1260	GYKKDR	IgG Fc fragment	1.17e-05	A	-4.61218	33	-43.0122	-0.0809155	-10.4169	-17.3785	49.3168	0	-1.72769	-9.98218	-0.182753	57	-0.263669
1838	DPL_1260	GYKKDR	IgG Fc fragment	1.17e-05	A	-2.71853	33	-41.1185	-0.0476935	-11.8916	-19.4994	49.3168	-0.474132	-0.52984	-9.98218	-0.208624	57	-0.256317
1839	DPL_1260	GYKKDR	IgG Fc fragment	1.17e-05	A	3.56897	33	-34.831	0.0626135	-17.6744	-20.5087	49.3168	-1.27975	-3.06893	-9.98218	-0.310078	57	-0.247464
1840	DPL_1260	GYKKDR	IgG Fc fragment	1.17e-05	A	5.41217	33	-32.9878	0.0949503	-18.2964	-16.3527	49.3168	-1.99073	-3.35158	-9.98218	-0.320989	57	-0.226039
1841	DPL_1261	HKFKSY	IgG Fc fragment	1.23e-05	A	-10.2934	29	-44.6934	-0.177473	-14.8074	-23.4839	52.8046	-1.42706	1.92022	-11.5874	-0.2553	58	-0.432772
1842	DPL_1261	HKFKSY	IgG Fc fragment	1.23e-05	A	-12.6763	29	-47.0763	-0.218556	-11.7826	-18.851	52.8046	-1.56862	3.10983	-11.5874	-0.203149	58	-0.421705
1843	DPL_1261	HKFKSY	IgG Fc fragment	1.23e-05	A	-6.67768	29	-41.0777	-0.115132	-16.0896	-25.4578	52.8046	-1.21458	0.902503	-11.5874	-0.277407	58	-0.392539
1844	DPL_1261	HKFKSY	IgG Fc fragment	1.23e-05	A	-12.0509	29	-46.4509	-0.207775	-10.5138	-19.7606	52.8046	-0.430418	0.963553	-11.5874	-0.181273	58	-0.389048
1845	DPL_1261	HKFKSY	IgG Fc fragment	1.23e-05	A	-5.53156	29	-39.9316	-0.0953717	-15.3426	-23.9881	52.8046	-0.725565	-0.747988	-11.5874	-0.264528	58	-0.359899
1846	DPL_1261	HKFKSY	IgG Fc fragment	1.23e-05	A	-10.1764	29	-44.5764	-0.175455	-10.6681	-14.6844	52.8046	-0.952007	0.0445873	-11.5874	-0.183932	58	-0.359387
1847	DPL_1261	HKFKSY	IgG Fc fragment	1.23e-05	A	0.461895	29	-33.9381	0.00796371	-20.9209	-21.1127	52.8046	-2.343	-2.26468	-11.5874	-0.360705	58	-0.352741
1848	DPL_1261	HKFKSY	IgG Fc fragment	1.23e-05	A	-9.21715	29	-43.6171	-0.158916	-11.214	-22.14	52.8046	0	-0.0103502	-11.5874	-0.193345	58	-0.352261
1849	DPL_1261	HKFKSY	IgG Fc fragment	1.23e-05	A	-11.1558	29	-45.5558	-0.192341	-9.0561	-15.9934	52.8046	-0.186761	-0.290735	-11.5874	-0.15614	58	-0.348481
1850	DPL_1261	HKFKSY	IgG Fc fragment	1.23e-05	A	-6.1407	29	-40.5407	-0.105874	-13.8677	-23.5103	52.8046	-0.682966	0.343163	-11.5874	-0.239099	58	-0.344973
1851	DPL_1262	HKFGTE	IgG Fc fragment	1.63e-05	A	-13.5862	25	-43.9862	-0.266395	-9.85816	-16.5459	42.6434	-0.918974	1.53929	-10.515	-0.193297	51	-0.459693
1852	DPL_1262	HKFGTE	IgG Fc fragment	1.63e-05	A	-8.33405	25	-38.7341	-0.163413	-14.9309	-20.5675	42.6434	-1.72793	1.22787	-10.515	-0.292762	51	-0.456175
1853	DPL_1262	HKFGTE	IgG Fc fragment	1.63e-05	A	-11.985	25	-42.385	-0.235001	-10.2223	-15.1873	42.6434	-1.00322	0.782233	-10.515	-0.200438	51	-0.435439
1854	DPL_1262	HKFGTE	IgG Fc fragment	1.63e-05	A	-6.34951	25	-36.7495	-0.1245	-15.1671	-16.306	42.6434	-1.9828	-0.272554	-10.515	-0.297394	51	-0.421894
1855	DPL_1262	HKFGTE	IgG Fc fragment	1.63e-05	A	-17.8484	25	-48.2484	-0.349968	-3.58051	-17.6256	42.6434	0.226485	4.46224	-10.515	-0.0702061	51	-0.420174
1856	DPL_1262	HKFGTE	IgG Fc fragment	1.63e-05	A	-11.0323	25	-41.4323	-0.21632	-9.56281	-19.0069	42.6434	-0.486752	1.59558	-10.515	-0.187506	51	-0.403826
1857	DPL_1262	HKFGTE	IgG Fc fragment	1.63e-05	A	-10.9125	25	-41.3125	-0.213971	-8.29549	-21.8617	42.6434	0.164684	2.07542	-10.515	-0.162657	51	-0.376628
1858	DPL_1262	HKFGTE	IgG Fc fragment	1.63e-05	A	0.79288	25	-29.6071	0.0155467	-19.4068	-19.0791	42.6434	-2.55749	-1.17182	-10.515	-0.380526	51	-0.364979
1859	DPL_1262	HKFGTE	IgG Fc fragment	1.63e-05	A	-8.6717	25	-39.0717	-0.170033	-9.70159	-20.0278	42.6434	0.226485	-0.457743	-10.515	-0.190227	51	-0.360261
1860	DPL_1262	HKFGTE	IgG Fc fragment	1.63e-05	A	-6.21081	25	-36.6108	-0.121781	-11.9336	-20.8608	42.6434	-0.474462	0.109941	-10.515	-0.233993	51	-0.355774
1861	DPL_1263	HKFKWD	IgG Fc fragment	1.59e-05	A	-5.03914	30	-40.4391	-0.0812765	-14.7162	-5.56678	39.315	-2.07179	-4.88872	-9.78668	-0.237358	62	-0.318634
1862	DPL_1263	HKFKWD	IgG Fc fragment	1.59e-05	A	-0.596469	30	-35.9965	-0.00962047	-16.4156	-11.7735	39.315	-1.28773	-6.15053	-9.78668	-0.264767	62	-0.274388
1863	DPL_1263	HKFKWD	IgG Fc fragment	1.59e-05	A	-1.41404	30	-36.814	-0.0228071	-15.3839	-10.6138	39.315	-1	-6.71581	-9.78668	-0.248127	62	-0.270934
1864	DPL_1263	HKFKWD	IgG Fc fragment	1.59e-05	A	3.89801	30	-31.502	0.0628712	-19.044	-11.8537	39.315	-2.10692	-5.96655	-9.78668	-0.307162	62	-0.244291
1865	DPL_1263	HKFKWD	IgG Fc fragment	1.59e-05	A	-0.27133	30	-35.6713	-0.00437628	-14.7928	-17.6057	39.315	0	-5.98995	-9.78668	-0.238593	62	-0.24297
1866	DPL_1263	HKFKWD	IgG Fc fragment	1.59e-05	A	3.9716	30	-31.4284	0.0640581	-18.9976	-11.3562	39.315	-1.98574	-6.56794	-9.78668	-0.306412	62	-0.242354
1867	DPL_1263	HKFKWD	IgG Fc fragment	1.59e-05	A	4.09683	30	-31.3032	0.0660779	-18.6765	-13.3603	39.315	-1.70777	-6.18995	-9.78668	-0.301234	62	-0.235156
1868	DPL_1263	HKFKWD	IgG Fc fragment	1.59e-05	A	0.492001	30	-34.908	0.00793549	-14.8351	-11.1926	39.315	-1	-5.83883	-9.78668	-0.239276	62	-0.231341
1869	DPL_1263	HKFKWD	IgG Fc fragment	1.59e-05	A	-3.27136	30	-38.6714	-0.0527639	-10.8866	-14.866	39.315	-0.376683	-2.17287	-9.78668	-0.17559	62	-0.228354
1870	DPL_1263	HKFKWD	IgG Fc fragment	1.59e-05	A	3.70844	30	-31.6916	0.0598136	-17.6299	-9.41008	39.315	-1.97277	-6.21742	-9.78668	-0.284353	62	-0.224539
1871	DPL_1264	HKFMYC	IgG Fc fragment	0.001242	UA	-8.01987	28	-41.4199	-0.140699	-11.7784	-16.7407	43.481	-0.388629	-2.06598	-11.3905	-0.206638	57	-0.347338
1872	DPL_1264	HKFMYC	IgG Fc fragment	0.001242	UA	-1.53188	28	-34.9319	-0.0268751	-17.5232	-17.2512	43.481	-1.45369	-3.93427	-11.3905	-0.307424	57	-0.334299
1873	DPL_1264	HKFMYC	IgG Fc fragment	0.001242	UA	1.26542	28	-32.1346	0.0222004	-20.2744	-15.3985	43.481	-3.3083	-1.30621	-11.3905	-0.355692	57	-0.333491
1874	DPL_1264	HKFMYC	IgG Fc fragment	0.001242	UA	-3.19276	28	-36.5928	-0.0560133	-15.7281	-15.7988	43.481	-1.78395	-1.74254	-11.3905	-0.275931	57	-0.331945
1875	DPL_1264	HKFMYC	IgG Fc fragment	0.001242	UA	0.510021	28	-32.89	0.00894773	-19.1977	-6.17637	43.481	-2.98624	-5.93552	-11.3905	-0.336801	57	-0.327853
1876	DPL_1264	HKFMYC	IgG Fc fragment	0.001242	UA	-5.494	28	-38.894	-0.0963859	-13.1772	-10.4797	43.481	-1.57764	-2.55262	-11.3905	-0.231179	57	-0.327565
1877	DPL_1264	HKFMYC	IgG Fc fragment	0.001242	UA	-4.31154	28	-37.7115	-0.0756411	-14.0608	-18.3202	43.481	-0.921237	-1.74781	-11.3905	-0.246681	57	-0.322322
1878	DPL_1264	HKFMYC	IgG Fc fragment	0.001242	UA	-5.27139	28	-38.6714	-0.0924806	-12.8411	-15.0116	43.481	-0.57295	-3.36655	-11.3905	-0.225283	57	-0.317763
1879	DPL_1264	HKFMYC	IgG Fc fragment	0.001242	UA	3.26042	28	-30.1396	0.0572004	-21.1699	-15.1885	43.481	-2.22629	-5.98547	-11.3905	-0.371401	57	-0.314201
1880	DPL_1264	HKFMYC	IgG Fc fragment	0.001242	UA	5.95373	28	-27.4463	0.104451	-23.6998	-18.0117	43.481	-3.19113	-3.82332	-11.3905	-0.415785	57	-0.311334
1881	DPL_1265	HKFGLH	IgG Fc fragment	4.64e-05	A	-18.9623	25	-49.3623	-0.357779	-6.87559	-17.193	41.9205	0	2.37221	-9.91028	-0.129728	53	-0.487507
1882	DPL_1265	HKFGLH	IgG Fc fragment	4.64e-05	A	-14.2137	25	-44.6137	-0.268183	-10.9676	-12.807	41.9205	-1.11087	-0.135779	-9.91028	-0.206935	53	-0.475118
1883	DPL_1265	HKFGLH	IgG Fc fragment	4.64e-05	A	-6.74529	25	-37.1453	-0.12727	-17.2548	-19.6602	41.9205	-0.52884	-4.97537	-9.91028	-0.325563	53	-0.452833
1884	DPL_1265	HKFGLH	IgG Fc fragment	4.64e-05	A	-9.20388	25	-39.6039	-0.173658	-14.6937	-17.3037	41.9205	-0.951525	-2.15529	-9.91028	-0.277239	53	-0.450897
1885	DPL_1265	HKFGLH	IgG Fc fragment	4.64e-05	A	-8.86704	25	-39.267	-0.167303	-14.898	-14.5129	41.9205	-1.8764	-0.610449	-9.91028	-0.281094	53	-0.448397
1886	DPL_1265	HKFGLH	IgG Fc fragment	4.64e-05	A	-5.58874	25	-35.9887	-0.105448	-17.7085	-19.4616	41.9205	-2	-0.526396	-9.91028	-0.334123	53	-0.439571
1887	DPL_1265	HKFGLH	IgG Fc fragment	4.64e-05	A	-10.5955	25	-40.9955	-0.199914	-11.659	-17.4269	41.9205	-0.558311	-0.397643	-9.91028	-0.219982	53	-0.419896
1888	DPL_1265	HKFGLH	IgG Fc fragment	4.64e-05	A	-8.70686	25	-39.1069	-0.16428	-13.0199	-17.9374	41.9205	-0.556275	-1.50852	-9.91028	-0.245658	53	-0.409938
1889	DPL_1265	HKFGLH	IgG Fc fragment	4.64e-05	A	-8.36211	25	-38.7621	-0.157776	-13.247	-21.1725	41.9205	0	-2.0095	-9.91028	-0.249944	53	-0.40772
1890	DPL_1265	HKFGLH	IgG Fc fragment	4.64e-05	A	-9.45573	25	-39.8557	-0.17841	-11.6076	-20.1402	41.9205	0	-0.886486	-9.91028	-0.219011	53	-0.397421
1891	DPL_1266	HKFKLE	IgG Fc fragment	0.0001547	UA	-11.1291	31	-47.5291	-0.195247	-8.97527	-18.0326	48.583	-0.350492	1.2327	-13.8781	-0.157461	57	-0.352707
1892	DPL_1266	HKFKLE	IgG Fc fragment	0.0001547	UA	-7.7226	31	-44.1226	-0.135484	-8.10664	-22.8618	48.583	0.649508	1.11592	-13.8781	-0.142222	57	-0.277706
1893	DPL_1266	HKFKLE	IgG Fc fragment	0.0001547	UA	-15.0443	31	-51.4443	-0.263936	-0.197713	-18.3622	48.583	0.461423	7.41456	-13.8781	-0.00346865	57	-0.267404
1894	DPL_1266	HKFKLE	IgG Fc fragment	0.0001547	UA	-0.79363	31	-37.1936	-0.0139233	-13.3537	-23.9144	48.583	0.100373	-1.7377	-13.8781	-0.234275	57	-0.248198
1895	DPL_1266	HKFKLE	IgG Fc fragment	0.0001547	UA	-5.81796	31	-42.218	-0.102069	-7.94049	-21.2718	48.583	0.649508	0.487058	-13.8781	-0.139307	57	-0.241376
1896	DPL_1266	HKFKLE	IgG Fc fragment	0.0001547	UA	2.1283	31	-34.2717	0.0373387	-15.1691	-15.8522	48.583	-2.30916	0.608118	-13.8781	-0.266125	57	-0.228786
1897	DPL_1266	HKFKLE	IgG Fc fragment	0.0001547	UA	-2.44102	31	-38.841	-0.0428249	-10.285	-25.1541	48.583	-0.299403	3.27908	-13.8781	-0.180439	57	-0.223264
1898	DPL_1266	HKFKLE	IgG Fc fragment	0.0001547	UA	4.41395	31	-31.986	0.0774377	-15.9272	-22.4781	48.583	-1.35049	-0.096491	-13.8781	-0.279425	57	-0.201987
1899	DPL_1266	HKFKLE	IgG Fc fragment	0.0001547	UA	-0.122933	31	-36.5229	-0.00215671	-10.459	-23.3013	48.583	0.26956	0.275121	-13.8781	-0.183492	57	-0.185648
1900	DPL_1266	HKFKLE	IgG Fc fragment	0.0001547	UA	4.4777	31	-31.9223	0.0785561	-15.0153	-21.2475	48.583	-1.57566	0.965656	-13.8781	-0.263427	57	-0.184871
1901	DPL_1267	HKFKQY	IgG Fc fragment	2.73e-05	A	-15.9091	31	-52.3091	-0.260805	-9.34092	-5.2609	41.3603	-1.52267	-1.5334	-9.18499	-0.15313	61	-0.413935
1902	DPL_1267	HKFKQY	IgG Fc fragment	2.73e-05	A	-7.92635	31	-44.3263	-0.12994	-9.50921	-9.88425	41.3603	-0.969785	-1.26982	-9.18499	-0.155889	61	-0.285829
1903	DPL_1267	HKFKQY	IgG Fc fragment	2.73e-05	A	-7.68818	31	-44.0882	-0.126036	-9.03241	-7.47669	41.3603	-1.20076	-1.21148	-9.18499	-0.148072	61	-0.274108
1904	DPL_1267	HKFKQY	IgG Fc fragment	2.73e-05	A	2.28264	31	-34.1174	0.0374204	-18.4685	-12.5848	41.3603	-1.65076	-6.60199	-9.18499	-0.302763	61	-0.265343
1905	DPL_1267	HKFKQY	IgG Fc fragment	2.73e-05	A	-1.86769	31	-38.2677	-0.0306179	-13.4818	-11.2455	41.3603	-1.04157	-4.31776	-9.18499	-0.221014	61	-0.251632
1906	DPL_1267	HKFKQY	IgG Fc fragment	2.73e-05	A	-1.75956	31	-38.1596	-0.0288452	-13.2163	-10.0674	41.3603	-2	-1.38261	-9.18499	-0.216661	61	-0.245506
1907	DPL_1267	HKFKQY	IgG Fc fragment	2.73e-05	A	5.48589	31	-30.9141	0.0899327	-19.863	-12.1812	41.3603	-2.29286	-5.97668	-9.18499	-0.325623	61	-0.23569
1908	DPL_1267	HKFKQY	IgG Fc fragment	2.73e-05	A	-10.2277	31	-46.6277	-0.167668	-3.65399	-6.22915	41.3603	0	-0.539415	-9.18499	-0.0599014	61	-0.227569
1909	DPL_1267	HKFKQY	IgG Fc fragment	2.73e-05	A	-4.68833	31	-41.0883	-0.0768579	-8.7834	-12.4489	41.3603	0	-2.55896	-9.18499	-0.14399	61	-0.220848
1910	DPL_1267	HKFKQY	IgG Fc fragment	2.73e-05	A	-6.30441	31	-42.7044	-0.103351	-6.83651	-11.988	41.3603	0	-0.842528	-9.18499	-0.112074	61	-0.215425
1911	DPL_1268	HKFHYY	IgG Fc fragment	0.0001323	UA	2.25072	27	-30.1493	0.0346265	-25.4587	-17.7285	49.1933	-3.82368	-3.59394	-12.609	-0.391672	65	-0.357046
1912	DPL_1268	HKFHYY	IgG Fc fragment	0.0001323	UA	-3.86621	27	-36.2662	-0.0594802	-19.0342	-14.7453	49.1933	-2.60437	-2.80672	-12.609	-0.292834	65	-0.352315
1913	DPL_1268	HKFHYY	IgG Fc fragment	0.0001323	UA	-10.3566	27	-42.7566	-0.159333	-8.68952	-11.4862	49.1933	-0.503138	-1.30228	-12.609	-0.133685	65	-0.293018
1914	DPL_1268	HKFHYY	IgG Fc fragment	0.0001323	UA	4.64566	27	-27.7543	0.0714718	-23.0072	-14.4832	49.1933	-3.72541	-3.09917	-12.609	-0.353957	65	-0.282485
1915	DPL_1268	HKFHYY	IgG Fc fragment	0.0001323	UA	-9.44625	27	-41.8462	-0.145327	-8.64526	-13.6725	49.1933	-0.392914	-0.473106	-12.609	-0.133004	65	-0.278331
1916	DPL_1268	HKFHYY	IgG Fc fragment	0.0001323	UA	-6.09522	27	-38.4952	-0.0937726	-11.7998	-19.3926	49.1933	-1	1.29647	-12.609	-0.181536	65	-0.275308
1917	DPL_1268	HKFHYY	IgG Fc fragment	0.0001323	UA	-11.9047	27	-44.3047	-0.183149	-5.91332	-11.5344	49.1933	0	-0.146097	-12.609	-0.0909742	65	-0.274123
1918	DPL_1268	HKFHYY	IgG Fc fragment	0.0001323	UA	-18.2294	27	-50.6294	-0.280453	0.581097	-3.13371	49.1933	-0.102763	2.49735	-12.609	0.00893996	65	-0.271513
1919	DPL_1268	HKFHYY	IgG Fc fragment	0.0001323	UA	-1.46734	27	-33.8673	-0.0225745	-16.0792	-18.7699	49.1933	-1.93469	-0.116296	-12.609	-0.247372	65	-0.269947
1920	DPL_1268	HKFHYY	IgG Fc fragment	0.0001323	UA	4.03955	27	-28.3605	0.0621469	-21.5066	-14.4184	49.1933	-2.01335	-7.45203	-12.609	-0.330871	65	-0.268724
1921	DPL_1269	HKFKVE	IgG Fc fragment	7.39e-05	A	-3.70435	30	-39.1044	-0.0661491	-27.5207	-26.0923	54.5571	-1.38373	-9.76981	-5.54017	-0.49144	56	-0.557589
1922	DPL_1269	HKFKVE	IgG Fc fragment	7.39e-05	A	-9.66532	30	-45.0653	-0.172595	-20.1861	-28.2733	54.5571	0.00986841	-7.69264	-5.54017	-0.360466	56	-0.533061
1923	DPL_1269	HKFKVE	IgG Fc fragment	7.39e-05	A	-9.50611	30	-44.9061	-0.169752	-18.4035	-24.7103	54.5571	0.00986841	-6.08193	-5.54017	-0.328635	56	-0.498387
1924	DPL_1269	HKFKVE	IgG Fc fragment	7.39e-05	A	7.09158	30	-28.3084	0.126635	-34.8001	-26.0185	54.5571	-3.30535	-10.5526	-5.54017	-0.62143	56	-0.494794
1925	DPL_1269	HKFKVE	IgG Fc fragment	7.39e-05	A	0.202147	30	-35.1979	0.00360977	-27.2793	-30.9697	54.5571	-0.990132	-8.42805	-5.54017	-0.487131	56	-0.483521
1926	DPL_1269	HKFKVE	IgG Fc fragment	7.39e-05	A	2.84616	30	-32.5538	0.0508242	-29.341	-28.1543	54.5571	-2.50174	-6.75795	-5.54017	-0.523947	56	-0.473123
1927	DPL_1269	HKFKVE	IgG Fc fragment	7.39e-05	A	-6.68862	30	-42.0886	-0.11944	-19.6633	-25.208	54.5571	0.00986841	-7.09282	-5.54017	-0.35113	56	-0.47057
1928	DPL_1269	HKFKVE	IgG Fc fragment	7.39e-05	A	-4.17819	30	-39.5782	-0.0746106	-22.1258	-14.1549	54.5571	-2.56266	-6.33535	-5.54017	-0.395104	56	-0.469715
1929	DPL_1269	HKFKVE	IgG Fc fragment	7.39e-05	A	-8.66716	30	-44.0672	-0.154771	-17.4896	-23.7597	54.5571	-0.141191	-5.1297	-5.54017	-0.312314	56	-0.467085
1930	DPL_1269	HKFKVE	IgG Fc fragment	7.39e-05	A	-4.92422	30	-40.3242	-0.0879325	-21.1979	-26.4694	54.5571	0.00986841	-7.99676	-5.54017	-0.378534	56	-0.466466
1931	DPL_1270	HKFRFE	IgG Fc fragment	4.51e-05	A	1.92641	33	-36.4736	0.0310711	-23.9333	-22.2055	57.8355	-2.68278	-3.70913	-12.2952	-0.386021	62	-0.35495
1932	DPL_1270	HKFRFE	IgG Fc fragment	4.51e-05	A	-1.84926	33	-40.2493	-0.0298268	-18.5349	-28.8405	57.8355	0	-4.11462	-12.2952	-0.29895	62	-0.328777
1933	DPL_1270	HKFRFE	IgG Fc fragment	4.51e-05	A	2.93218	33	-35.4678	0.0472933	-22.7342	-26.4586	57.8355	-1.8037	-3.37237	-12.2952	-0.366681	62	-0.319388
1934	DPL_1270	HKFRFE	IgG Fc fragment	4.51e-05	A	-6.08903	33	-44.489	-0.0982101	-13.4965	-21.1145	57.8355	0	-2.93927	-12.2952	-0.217686	62	-0.315896
1935	DPL_1270	HKFRFE	IgG Fc fragment	4.51e-05	A	-0.348361	33	-38.7484	-0.00561872	-18.072	-24.3205	57.8355	-0.669448	-3.63559	-12.2952	-0.291483	62	-0.297102
1936	DPL_1270	HKFRFE	IgG Fc fragment	4.51e-05	A	3.40262	33	-34.9974	0.0548809	-21.816	-22.4995	57.8355	-2.49205	-2.09324	-12.2952	-0.351871	62	-0.29699
1937	DPL_1270	HKFRFE	IgG Fc fragment	4.51e-05	A	6.41311	33	-31.9869	0.103437	-24.6385	-21.0548	57.8355	-3.18361	-3.28684	-12.2952	-0.397395	62	-0.293958
1938	DPL_1270	HKFRFE	IgG Fc fragment	4.51e-05	A	13.6034	33	-24.7966	0.21941	-31.7827	-27.5658	57.8355	-4.79559	-1.69478	-12.2952	-0.512624	62	-0.293214
1939	DPL_1270	HKFRFE	IgG Fc fragment	4.51e-05	A	-2.72657	33	-41.1266	-0.0439769	-15.073	-29.046	57.8355	0	-0.549958	-12.2952	-0.243113	62	-0.287089
1940	DPL_1270	HKFRFE	IgG Fc fragment	4.51e-05	A	4.39868	33	-34.0013	0.0709464	-21.143	-24.076	57.8355	-0.467297	-7.51623	-12.2952	-0.341016	62	-0.27007
*INTER represents the total protein-ligand interaction score.
*INTER.ROT represents the score of rotational degrees of freedom.
*INTER.VDW represents the score of intermolecular van der Waals potential.
INTER.NORM represents the normalised INTER scrore.
*INTRA represents the score of relative energy of the ligand conformation.
*INTRA.DIHEDRAL represents the score of dihedral energies of the ligand conformation.
*INTRA.DIHEDRAL0 represents the score of dihedral energies of of the flexible regions of the active site.
*INTRA.POLAR represents the score of polar interaction of the ligand conformation.
*INTRA.VDW represents the score of van der Waals potential of the ligand conformation.
*INTRA.VDW0 represents the score of van der Waals potential of of the flexible regions of the active site.
*INTRA.NORM represents the normalised INTRA score.			INTER	INTER.ROT	INTER.VDW	INTER.NORM	INTRA	INTRA.DIHEDRAL	INTRA.DIHEDRAL0	INTRA.POLAR
*HEAVY represents the score of heavy atoms.
*NORM represents the normalised sum of all scrores.
