# Supplementary material for: A Random Forest Model for Peptide Classification Based on Virtual Docking Data
Source: Int J Mol Sci. 2023 Jul 13;24(14):11409. doi: 10.3390/ijms241411409 (PMC10380188; doi:10.3390/ijms241411409)
Supplement: Supplementary file 1 [file ijms-24-11409-s001.zip › Supplementary Table S2.xlsx]

## Sheet: Supplementary Table S2
Supplementary Table S2. Details of the PEDV peptide dataset used for model performance validation
N.O.	DPL_ID	Sequence	Receptor	KD value	class	INTER.ROT	INTRA.DIHEDRAL0	INTRA.VDW0	HEAVY
1	DPL_1013	FWKQNK	PEDV S	0.00119	UA	28	40.0956	-10.9157	61
2	DPL_1013	FWKQNK	PEDV S	0.00119	UA	28	40.0956	-10.9157	61
3	DPL_1013	FWKQNK	PEDV S	0.00119	UA	28	40.0956	-10.9157	61
4	DPL_1013	FWKQNK	PEDV S	0.00119	UA	28	40.0956	-10.9157	61
5	DPL_1013	FWKQNK	PEDV S	0.00119	UA	28	40.0956	-10.9157	61
6	DPL_1013	FWKQNK	PEDV S	0.00119	UA	28	40.0956	-10.9157	61
7	DPL_1013	FWKQNK	PEDV S	0.00119	UA	28	40.0956	-10.9157	61
8	DPL_1013	FWKQNK	PEDV S	0.00119	UA	28	40.0956	-10.9157	61
9	DPL_1013	FWKQNK	PEDV S	0.00119	UA	28	40.0956	-10.9157	61
10	DPL_1013	FWKQNK	PEDV S	0.00119	UA	28	40.0956	-10.9157	61
11	DPL_1013	FWKQNK	PEDV S	0.00119	UA	28	40.0956	-10.9157	61
12	DPL_1013	FWKQNK	PEDV S	0.00119	UA	28	40.0956	-10.9157	61
13	DPL_1013	FWKQNK	PEDV S	0.00119	UA	28	40.0956	-10.9157	61
14	DPL_1013	FWKQNK	PEDV S	0.00119	UA	28	40.0956	-10.9157	61
15	DPL_1013	FWKQNK	PEDV S	0.00119	UA	28	40.0956	-10.9157	61
16	DPL_1013	FWKQNK	PEDV S	0.00119	UA	28	40.0956	-10.9157	61
17	DPL_1013	FWKQNK	PEDV S	0.00119	UA	28	40.0956	-10.9157	61
18	DPL_1013	FWKQNK	PEDV S	0.00119	UA	28	40.0956	-10.9157	61
19	DPL_1013	FWKQNK	PEDV S	0.00119	UA	28	40.0956	-10.9157	61
20	DPL_1013	FWKQNK	PEDV S	0.00119	UA	28	40.0956	-10.9157	61
21	DPL_1014	FWKWHW	PEDV S	1.36e-07	A	25	31.5015	-15.5859	73
22	DPL_1014	FWKWHW	PEDV S	1.36e-07	A	25	31.5015	-15.5859	73
23	DPL_1014	FWKWHW	PEDV S	1.36e-07	A	25	31.5015	-15.5859	73
24	DPL_1014	FWKWHW	PEDV S	1.36e-07	A	25	31.5015	-15.5859	73
25	DPL_1014	FWKWHW	PEDV S	1.36e-07	A	25	31.5015	-15.5859	73
26	DPL_1014	FWKWHW	PEDV S	1.36e-07	A	25	31.5015	-15.5859	73
27	DPL_1014	FWKWHW	PEDV S	1.36e-07	A	25	31.5015	-15.5859	73
28	DPL_1014	FWKWHW	PEDV S	1.36e-07	A	25	31.5015	-15.5859	73
29	DPL_1014	FWKWHW	PEDV S	1.36e-07	A	25	31.5015	-15.5859	73
30	DPL_1014	FWKWHW	PEDV S	1.36e-07	A	25	31.5015	-15.5859	73
31	DPL_1014	FWKWHW	PEDV S	1.36e-07	A	25	31.5015	-15.5859	73
32	DPL_1014	FWKWHW	PEDV S	1.36e-07	A	25	31.5015	-15.5859	73
33	DPL_1014	FWKWHW	PEDV S	1.36e-07	A	25	31.5015	-15.5859	73
34	DPL_1014	FWKWHW	PEDV S	1.36e-07	A	25	31.5015	-15.5859	73
35	DPL_1014	FWKWHW	PEDV S	1.36e-07	A	25	31.5015	-15.5859	73
36	DPL_1014	FWKWHW	PEDV S	1.36e-07	A	25	31.5015	-15.5859	73
37	DPL_1014	FWKWHW	PEDV S	1.36e-07	A	25	31.5015	-15.5859	73
38	DPL_1014	FWKWHW	PEDV S	1.36e-07	A	25	31.5015	-15.5859	73
39	DPL_1014	FWKWHW	PEDV S	1.36e-07	A	25	31.5015	-15.5859	73
40	DPL_1014	FWKWHW	PEDV S	1.36e-07	A	25	31.5015	-15.5859	73
41	DPL_1015	FWKYHE	PEDV S	4.34e-05	A	26	38.8789	-12.2477	66
42	DPL_1015	FWKYHE	PEDV S	4.34e-05	A	26	38.8789	-12.2477	66
43	DPL_1015	FWKYHE	PEDV S	4.34e-05	A	26	38.8789	-12.2477	66
44	DPL_1015	FWKYHE	PEDV S	4.34e-05	A	26	38.8789	-12.2477	66
45	DPL_1015	FWKYHE	PEDV S	4.34e-05	A	26	38.8789	-12.2477	66
46	DPL_1015	FWKYHE	PEDV S	4.34e-05	A	26	38.8789	-12.2477	66
47	DPL_1015	FWKYHE	PEDV S	4.34e-05	A	26	38.8789	-12.2477	66
48	DPL_1015	FWKYHE	PEDV S	4.34e-05	A	26	38.8789	-12.2477	66
49	DPL_1015	FWKYHE	PEDV S	4.34e-05	A	26	38.8789	-12.2477	66
50	DPL_1015	FWKYHE	PEDV S	4.34e-05	A	26	38.8789	-12.2477	66
51	DPL_1015	FWKYHE	PEDV S	4.34e-05	A	26	38.8789	-12.2477	66
52	DPL_1015	FWKYHE	PEDV S	4.34e-05	A	26	38.8789	-12.2477	66
53	DPL_1015	FWKYHE	PEDV S	4.34e-05	A	26	38.8789	-12.2477	66
54	DPL_1015	FWKYHE	PEDV S	4.34e-05	A	26	38.8789	-12.2477	66
55	DPL_1015	FWKYHE	PEDV S	4.34e-05	A	26	38.8789	-12.2477	66
56	DPL_1015	FWKYHE	PEDV S	4.34e-05	A	26	38.8789	-12.2477	66
57	DPL_1015	FWKYHE	PEDV S	4.34e-05	A	26	38.8789	-12.2477	66
58	DPL_1015	FWKYHE	PEDV S	4.34e-05	A	26	38.8789	-12.2477	66
59	DPL_1015	FWKYHE	PEDV S	4.34e-05	A	26	38.8789	-12.2477	66
60	DPL_1015	FWKYHE	PEDV S	4.34e-05	A	26	38.8789	-12.2477	66
61	DPL_1016	FWKSWH	PEDV S	3.49e-05	A	24	22.6588	-13.8379	65
62	DPL_1016	FWKSWH	PEDV S	3.49e-05	A	24	22.6588	-13.8379	65
63	DPL_1016	FWKSWH	PEDV S	3.49e-05	A	24	22.6588	-13.8379	65
64	DPL_1016	FWKSWH	PEDV S	3.49e-05	A	24	22.6588	-13.8379	65
65	DPL_1016	FWKSWH	PEDV S	3.49e-05	A	24	22.6588	-13.8379	65
66	DPL_1016	FWKSWH	PEDV S	3.49e-05	A	24	22.6588	-13.8379	65
67	DPL_1016	FWKSWH	PEDV S	3.49e-05	A	24	22.6588	-13.8379	65
68	DPL_1016	FWKSWH	PEDV S	3.49e-05	A	24	22.6588	-13.8379	65
69	DPL_1016	FWKSWH	PEDV S	3.49e-05	A	24	22.6588	-13.8379	65
70	DPL_1016	FWKSWH	PEDV S	3.49e-05	A	24	22.6588	-13.8379	65
71	DPL_1016	FWKSWH	PEDV S	3.49e-05	A	24	22.6588	-13.8379	65
72	DPL_1016	FWKSWH	PEDV S	3.49e-05	A	24	22.6588	-13.8379	65
73	DPL_1016	FWKSWH	PEDV S	3.49e-05	A	24	22.6588	-13.8379	65
74	DPL_1016	FWKSWH	PEDV S	3.49e-05	A	24	22.6588	-13.8379	65
75	DPL_1016	FWKSWH	PEDV S	3.49e-05	A	24	22.6588	-13.8379	65
76	DPL_1016	FWKSWH	PEDV S	3.49e-05	A	24	22.6588	-13.8379	65
77	DPL_1016	FWKSWH	PEDV S	3.49e-05	A	24	22.6588	-13.8379	65
78	DPL_1016	FWKSWH	PEDV S	3.49e-05	A	24	22.6588	-13.8379	65
79	DPL_1016	FWKSWH	PEDV S	3.49e-05	A	24	22.6588	-13.8379	65
80	DPL_1016	FWKSWH	PEDV S	3.49e-05	A	24	22.6588	-13.8379	65
81	DPL_1017	FWKHDI	PEDV S	5.62e-05	A	25	37.6913	-8.08884	61
82	DPL_1017	FWKHDI	PEDV S	5.62e-05	A	25	37.6913	-8.08884	61
83	DPL_1017	FWKHDI	PEDV S	5.62e-05	A	25	37.6913	-8.08884	61
84	DPL_1017	FWKHDI	PEDV S	5.62e-05	A	25	37.6913	-8.08884	61
85	DPL_1017	FWKHDI	PEDV S	5.62e-05	A	25	37.6913	-8.08884	61
86	DPL_1017	FWKHDI	PEDV S	5.62e-05	A	25	37.6913	-8.08884	61
87	DPL_1017	FWKHDI	PEDV S	5.62e-05	A	25	37.6913	-8.08884	61
88	DPL_1017	FWKHDI	PEDV S	5.62e-05	A	25	37.6913	-8.08884	61
89	DPL_1017	FWKHDI	PEDV S	5.62e-05	A	25	37.6913	-8.08884	61
90	DPL_1017	FWKHDI	PEDV S	5.62e-05	A	25	37.6913	-8.08884	61
91	DPL_1017	FWKHDI	PEDV S	5.62e-05	A	25	37.6913	-8.08884	61
92	DPL_1017	FWKHDI	PEDV S	5.62e-05	A	25	37.6913	-8.08884	61
93	DPL_1017	FWKHDI	PEDV S	5.62e-05	A	25	37.6913	-8.08884	61
94	DPL_1017	FWKHDI	PEDV S	5.62e-05	A	25	37.6913	-8.08884	61
95	DPL_1017	FWKHDI	PEDV S	5.62e-05	A	25	37.6913	-8.08884	61
96	DPL_1017	FWKHDI	PEDV S	5.62e-05	A	25	37.6913	-8.08884	61
97	DPL_1017	FWKHDI	PEDV S	5.62e-05	A	25	37.6913	-8.08884	61
98	DPL_1017	FWKHDI	PEDV S	5.62e-05	A	25	37.6913	-8.08884	61
99	DPL_1017	FWKHDI	PEDV S	5.62e-05	A	25	37.6913	-8.08884	61
100	DPL_1017	FWKHDI	PEDV S	5.62e-05	A	25	37.6913	-8.08884	61
101	DPL_1018	FWKFWK	PEDV S	2.54e-05	A	27	47.0025	-12.3668	69
102	DPL_1018	FWKFWK	PEDV S	2.54e-05	A	27	47.0025	-12.3668	69
103	DPL_1018	FWKFWK	PEDV S	2.54e-05	A	27	47.0025	-12.3668	69
104	DPL_1018	FWKFWK	PEDV S	2.54e-05	A	27	47.0025	-12.3668	69
105	DPL_1018	FWKFWK	PEDV S	2.54e-05	A	27	47.0025	-12.3668	69
106	DPL_1018	FWKFWK	PEDV S	2.54e-05	A	27	47.0025	-12.3668	69
107	DPL_1018	FWKFWK	PEDV S	2.54e-05	A	27	47.0025	-12.3668	69
108	DPL_1018	FWKFWK	PEDV S	2.54e-05	A	27	47.0025	-12.3668	69
109	DPL_1018	FWKFWK	PEDV S	2.54e-05	A	27	47.0025	-12.3668	69
110	DPL_1018	FWKFWK	PEDV S	2.54e-05	A	27	47.0025	-12.3668	69
111	DPL_1018	FWKFWK	PEDV S	2.54e-05	A	27	47.0025	-12.3668	69
112	DPL_1018	FWKFWK	PEDV S	2.54e-05	A	27	47.0025	-12.3668	69
113	DPL_1018	FWKFWK	PEDV S	2.54e-05	A	27	47.0025	-12.3668	69
114	DPL_1018	FWKFWK	PEDV S	2.54e-05	A	27	47.0025	-12.3668	69
115	DPL_1018	FWKFWK	PEDV S	2.54e-05	A	27	47.0025	-12.3668	69
116	DPL_1018	FWKFWK	PEDV S	2.54e-05	A	27	47.0025	-12.3668	69
117	DPL_1018	FWKFWK	PEDV S	2.54e-05	A	27	47.0025	-12.3668	69
118	DPL_1018	FWKFWK	PEDV S	2.54e-05	A	27	47.0025	-12.3668	69
119	DPL_1018	FWKFWK	PEDV S	2.54e-05	A	27	47.0025	-12.3668	69
120	DPL_1018	FWKFWK	PEDV S	2.54e-05	A	27	47.0025	-12.3668	69
121	DPL_1019	FWKPDQ	PEDV S	1.67e-05	A	23	25.172	-8.90344	59
122	DPL_1019	FWKPDQ	PEDV S	1.67e-05	A	23	25.172	-8.90344	59
123	DPL_1019	FWKPDQ	PEDV S	1.67e-05	A	23	25.172	-8.90344	59
124	DPL_1019	FWKPDQ	PEDV S	1.67e-05	A	23	25.172	-8.90344	59
125	DPL_1019	FWKPDQ	PEDV S	1.67e-05	A	23	25.172	-8.90344	59
126	DPL_1019	FWKPDQ	PEDV S	1.67e-05	A	23	25.172	-8.90344	59
127	DPL_1019	FWKPDQ	PEDV S	1.67e-05	A	23	25.172	-8.90344	59
128	DPL_1019	FWKPDQ	PEDV S	1.67e-05	A	23	25.172	-8.90344	59
129	DPL_1019	FWKPDQ	PEDV S	1.67e-05	A	23	25.172	-8.90344	59
130	DPL_1019	FWKPDQ	PEDV S	1.67e-05	A	23	25.172	-8.90344	59
131	DPL_1019	FWKPDQ	PEDV S	1.67e-05	A	23	25.172	-8.90344	59
132	DPL_1019	FWKPDQ	PEDV S	1.67e-05	A	23	25.172	-8.90344	59
133	DPL_1019	FWKPDQ	PEDV S	1.67e-05	A	23	25.172	-8.90344	59
134	DPL_1019	FWKPDQ	PEDV S	1.67e-05	A	23	25.172	-8.90344	59
135	DPL_1019	FWKPDQ	PEDV S	1.67e-05	A	23	25.172	-8.90344	59
136	DPL_1019	FWKPDQ	PEDV S	1.67e-05	A	23	25.172	-8.90344	59
137	DPL_1019	FWKPDQ	PEDV S	1.67e-05	A	23	25.172	-8.90344	59
138	DPL_1019	FWKPDQ	PEDV S	1.67e-05	A	23	25.172	-8.90344	59
139	DPL_1019	FWKPDQ	PEDV S	1.67e-05	A	23	25.172	-8.90344	59
140	DPL_1019	FWKPDQ	PEDV S	1.67e-05	A	23	25.172	-8.90344	59
141	DPL_1020	FWKKED	PEDV S	7.04e-06	A	28	39.9333	-10.3547	61
142	DPL_1020	FWKKED	PEDV S	7.04e-06	A	28	39.9333	-10.3547	61
143	DPL_1020	FWKKED	PEDV S	7.04e-06	A	28	39.9333	-10.3547	61
144	DPL_1020	FWKKED	PEDV S	7.04e-06	A	28	39.9333	-10.3547	61
145	DPL_1020	FWKKED	PEDV S	7.04e-06	A	28	39.9333	-10.3547	61
146	DPL_1020	FWKKED	PEDV S	7.04e-06	A	28	39.9333	-10.3547	61
147	DPL_1020	FWKKED	PEDV S	7.04e-06	A	28	39.9333	-10.3547	61
148	DPL_1020	FWKKED	PEDV S	7.04e-06	A	28	39.9333	-10.3547	61
149	DPL_1020	FWKKED	PEDV S	7.04e-06	A	28	39.9333	-10.3547	61
150	DPL_1020	FWKKED	PEDV S	7.04e-06	A	28	39.9333	-10.3547	61
151	DPL_1020	FWKKED	PEDV S	7.04e-06	A	28	39.9333	-10.3547	61
152	DPL_1020	FWKKED	PEDV S	7.04e-06	A	28	39.9333	-10.3547	61
153	DPL_1020	FWKKED	PEDV S	7.04e-06	A	28	39.9333	-10.3547	61
154	DPL_1020	FWKKED	PEDV S	7.04e-06	A	28	39.9333	-10.3547	61
155	DPL_1020	FWKKED	PEDV S	7.04e-06	A	28	39.9333	-10.3547	61
156	DPL_1020	FWKKED	PEDV S	7.04e-06	A	28	39.9333	-10.3547	61
157	DPL_1020	FWKKED	PEDV S	7.04e-06	A	28	39.9333	-10.3547	61
158	DPL_1020	FWKKED	PEDV S	7.04e-06	A	28	39.9333	-10.3547	61
159	DPL_1020	FWKKED	PEDV S	7.04e-06	A	28	39.9333	-10.3547	61
160	DPL_1020	FWKKED	PEDV S	7.04e-06	A	28	39.9333	-10.3547	61
161	DPL_1021	FWKPKR	PEDV S	3.95e-05	A	26	27.1023	-10.6842	62
162	DPL_1021	FWKPKR	PEDV S	3.95e-05	A	26	27.1023	-10.6842	62
163	DPL_1021	FWKPKR	PEDV S	3.95e-05	A	26	27.1023	-10.6842	62
164	DPL_1021	FWKPKR	PEDV S	3.95e-05	A	26	27.1023	-10.6842	62
165	DPL_1021	FWKPKR	PEDV S	3.95e-05	A	26	27.1023	-10.6842	62
166	DPL_1021	FWKPKR	PEDV S	3.95e-05	A	26	27.1023	-10.6842	62
167	DPL_1021	FWKPKR	PEDV S	3.95e-05	A	26	27.1023	-10.6842	62
168	DPL_1021	FWKPKR	PEDV S	3.95e-05	A	26	27.1023	-10.6842	62
169	DPL_1021	FWKPKR	PEDV S	3.95e-05	A	26	27.1023	-10.6842	62
170	DPL_1021	FWKPKR	PEDV S	3.95e-05	A	26	27.1023	-10.6842	62
171	DPL_1021	FWKPKR	PEDV S	3.95e-05	A	26	27.1023	-10.6842	62
172	DPL_1021	FWKPKR	PEDV S	3.95e-05	A	26	27.1023	-10.6842	62
173	DPL_1021	FWKPKR	PEDV S	3.95e-05	A	26	27.1023	-10.6842	62
174	DPL_1021	FWKPKR	PEDV S	3.95e-05	A	26	27.1023	-10.6842	62
175	DPL_1021	FWKPKR	PEDV S	3.95e-05	A	26	27.1023	-10.6842	62
176	DPL_1021	FWKPKR	PEDV S	3.95e-05	A	26	27.1023	-10.6842	62
177	DPL_1021	FWKPKR	PEDV S	3.95e-05	A	26	27.1023	-10.6842	62
178	DPL_1021	FWKPKR	PEDV S	3.95e-05	A	26	27.1023	-10.6842	62
179	DPL_1021	FWKPKR	PEDV S	3.95e-05	A	26	27.1023	-10.6842	62
180	DPL_1021	FWKPKR	PEDV S	3.95e-05	A	26	27.1023	-10.6842	62
181	DPL_1022	FWKCDV	PEDV S	0.000116	UA	23	28.8461	-10.3647	56
182	DPL_1022	FWKCDV	PEDV S	0.000116	UA	23	28.8461	-10.3647	56
183	DPL_1022	FWKCDV	PEDV S	0.000116	UA	23	28.8461	-10.3647	56
184	DPL_1022	FWKCDV	PEDV S	0.000116	UA	23	28.8461	-10.3647	56
185	DPL_1022	FWKCDV	PEDV S	0.000116	UA	23	28.8461	-10.3647	56
186	DPL_1022	FWKCDV	PEDV S	0.000116	UA	23	28.8461	-10.3647	56
187	DPL_1022	FWKCDV	PEDV S	0.000116	UA	23	28.8461	-10.3647	56
188	DPL_1022	FWKCDV	PEDV S	0.000116	UA	23	28.8461	-10.3647	56
189	DPL_1022	FWKCDV	PEDV S	0.000116	UA	23	28.8461	-10.3647	56
190	DPL_1022	FWKCDV	PEDV S	0.000116	UA	23	28.8461	-10.3647	56
191	DPL_1022	FWKCDV	PEDV S	0.000116	UA	23	28.8461	-10.3647	56
192	DPL_1022	FWKCDV	PEDV S	0.000116	UA	23	28.8461	-10.3647	56
193	DPL_1022	FWKCDV	PEDV S	0.000116	UA	23	28.8461	-10.3647	56
194	DPL_1022	FWKCDV	PEDV S	0.000116	UA	23	28.8461	-10.3647	56
195	DPL_1022	FWKCDV	PEDV S	0.000116	UA	23	28.8461	-10.3647	56
196	DPL_1022	FWKCDV	PEDV S	0.000116	UA	23	28.8461	-10.3647	56
197	DPL_1022	FWKCDV	PEDV S	0.000116	UA	23	28.8461	-10.3647	56
198	DPL_1022	FWKCDV	PEDV S	0.000116	UA	23	28.8461	-10.3647	56
199	DPL_1022	FWKCDV	PEDV S	0.000116	UA	23	28.8461	-10.3647	56
200	DPL_1022	FWKCDV	PEDV S	0.000116	UA	23	28.8461	-10.3647	56
201	DPL_1023	FWKYNT	PEDV S	3.25e-05	A	24	40.3387	-10.8943	62
202	DPL_1023	FWKYNT	PEDV S	3.25e-05	A	24	40.3387	-10.8943	62
203	DPL_1023	FWKYNT	PEDV S	3.25e-05	A	24	40.3387	-10.8943	62
204	DPL_1023	FWKYNT	PEDV S	3.25e-05	A	24	40.3387	-10.8943	62
205	DPL_1023	FWKYNT	PEDV S	3.25e-05	A	24	40.3387	-10.8943	62
206	DPL_1023	FWKYNT	PEDV S	3.25e-05	A	24	40.3387	-10.8943	62
207	DPL_1023	FWKYNT	PEDV S	3.25e-05	A	24	40.3387	-10.8943	62
208	DPL_1023	FWKYNT	PEDV S	3.25e-05	A	24	40.3387	-10.8943	62
209	DPL_1023	FWKYNT	PEDV S	3.25e-05	A	24	40.3387	-10.8943	62
210	DPL_1023	FWKYNT	PEDV S	3.25e-05	A	24	40.3387	-10.8943	62
211	DPL_1023	FWKYNT	PEDV S	3.25e-05	A	24	40.3387	-10.8943	62
212	DPL_1023	FWKYNT	PEDV S	3.25e-05	A	24	40.3387	-10.8943	62
213	DPL_1023	FWKYNT	PEDV S	3.25e-05	A	24	40.3387	-10.8943	62
214	DPL_1023	FWKYNT	PEDV S	3.25e-05	A	24	40.3387	-10.8943	62
215	DPL_1023	FWKYNT	PEDV S	3.25e-05	A	24	40.3387	-10.8943	62
216	DPL_1023	FWKYNT	PEDV S	3.25e-05	A	24	40.3387	-10.8943	62
217	DPL_1023	FWKYNT	PEDV S	3.25e-05	A	24	40.3387	-10.8943	62
218	DPL_1023	FWKYNT	PEDV S	3.25e-05	A	24	40.3387	-10.8943	62
219	DPL_1023	FWKYNT	PEDV S	3.25e-05	A	24	40.3387	-10.8943	62
220	DPL_1023	FWKYNT	PEDV S	3.25e-05	A	24	40.3387	-10.8943	62
221	DPL_1024	FWKLWS	PEDV S	9.87e-07	A	24	35.8553	-9.36224	63
222	DPL_1024	FWKLWS	PEDV S	9.87e-07	A	24	35.8553	-9.36224	63
223	DPL_1024	FWKLWS	PEDV S	9.87e-07	A	24	35.8553	-9.36224	63
224	DPL_1024	FWKLWS	PEDV S	9.87e-07	A	24	35.8553	-9.36224	63
225	DPL_1024	FWKLWS	PEDV S	9.87e-07	A	24	35.8553	-9.36224	63
226	DPL_1024	FWKLWS	PEDV S	9.87e-07	A	24	35.8553	-9.36224	63
227	DPL_1024	FWKLWS	PEDV S	9.87e-07	A	24	35.8553	-9.36224	63
228	DPL_1024	FWKLWS	PEDV S	9.87e-07	A	24	35.8553	-9.36224	63
229	DPL_1024	FWKLWS	PEDV S	9.87e-07	A	24	35.8553	-9.36224	63
230	DPL_1024	FWKLWS	PEDV S	9.87e-07	A	24	35.8553	-9.36224	63
231	DPL_1024	FWKLWS	PEDV S	9.87e-07	A	24	35.8553	-9.36224	63
232	DPL_1024	FWKLWS	PEDV S	9.87e-07	A	24	35.8553	-9.36224	63
233	DPL_1024	FWKLWS	PEDV S	9.87e-07	A	24	35.8553	-9.36224	63
234	DPL_1024	FWKLWS	PEDV S	9.87e-07	A	24	35.8553	-9.36224	63
235	DPL_1024	FWKLWS	PEDV S	9.87e-07	A	24	35.8553	-9.36224	63
236	DPL_1024	FWKLWS	PEDV S	9.87e-07	A	24	35.8553	-9.36224	63
237	DPL_1024	FWKLWS	PEDV S	9.87e-07	A	24	35.8553	-9.36224	63
238	DPL_1024	FWKLWS	PEDV S	9.87e-07	A	24	35.8553	-9.36224	63
239	DPL_1024	FWKLWS	PEDV S	9.87e-07	A	24	35.8553	-9.36224	63
240	DPL_1024	FWKLWS	PEDV S	9.87e-07	A	24	35.8553	-9.36224	63
241	DPL_1025	FWKHEK	PEDV S	0.000132	UA	28	37.5148	-12.1704	63
242	DPL_1025	FWKHEK	PEDV S	0.000132	UA	28	37.5148	-12.1704	63
243	DPL_1025	FWKHEK	PEDV S	0.000132	UA	28	37.5148	-12.1704	63
244	DPL_1025	FWKHEK	PEDV S	0.000132	UA	28	37.5148	-12.1704	63
245	DPL_1025	FWKHEK	PEDV S	0.000132	UA	28	37.5148	-12.1704	63
246	DPL_1025	FWKHEK	PEDV S	0.000132	UA	28	37.5148	-12.1704	63
247	DPL_1025	FWKHEK	PEDV S	0.000132	UA	28	37.5148	-12.1704	63
248	DPL_1025	FWKHEK	PEDV S	0.000132	UA	28	37.5148	-12.1704	63
249	DPL_1025	FWKHEK	PEDV S	0.000132	UA	28	37.5148	-12.1704	63
250	DPL_1025	FWKHEK	PEDV S	0.000132	UA	28	37.5148	-12.1704	63
251	DPL_1025	FWKHEK	PEDV S	0.000132	UA	28	37.5148	-12.1704	63
252	DPL_1025	FWKHEK	PEDV S	0.000132	UA	28	37.5148	-12.1704	63
253	DPL_1025	FWKHEK	PEDV S	0.000132	UA	28	37.5148	-12.1704	63
254	DPL_1025	FWKHEK	PEDV S	0.000132	UA	28	37.5148	-12.1704	63
255	DPL_1025	FWKHEK	PEDV S	0.000132	UA	28	37.5148	-12.1704	63
256	DPL_1025	FWKHEK	PEDV S	0.000132	UA	28	37.5148	-12.1704	63
257	DPL_1025	FWKHEK	PEDV S	0.000132	UA	28	37.5148	-12.1704	63
258	DPL_1025	FWKHEK	PEDV S	0.000132	UA	28	37.5148	-12.1704	63
259	DPL_1025	FWKHEK	PEDV S	0.000132	UA	28	37.5148	-12.1704	63
260	DPL_1025	FWKHEK	PEDV S	0.000132	UA	28	37.5148	-12.1704	63
261	DPL_1026	FWKWWW	PEDV S	1.77e-05	A	25	38.6687	-11.0554	77
262	DPL_1026	FWKWWW	PEDV S	1.77e-05	A	25	38.6687	-11.0554	77
263	DPL_1026	FWKWWW	PEDV S	1.77e-05	A	25	38.6687	-11.0554	77
264	DPL_1026	FWKWWW	PEDV S	1.77e-05	A	25	38.6687	-11.0554	77
265	DPL_1026	FWKWWW	PEDV S	1.77e-05	A	25	38.6687	-11.0554	77
266	DPL_1026	FWKWWW	PEDV S	1.77e-05	A	25	38.6687	-11.0554	77
267	DPL_1026	FWKWWW	PEDV S	1.77e-05	A	25	38.6687	-11.0554	77
268	DPL_1026	FWKWWW	PEDV S	1.77e-05	A	25	38.6687	-11.0554	77
269	DPL_1026	FWKWWW	PEDV S	1.77e-05	A	25	38.6687	-11.0554	77
270	DPL_1026	FWKWWW	PEDV S	1.77e-05	A	25	38.6687	-11.0554	77
271	DPL_1026	FWKWWW	PEDV S	1.77e-05	A	25	38.6687	-11.0554	77
272	DPL_1026	FWKWWW	PEDV S	1.77e-05	A	25	38.6687	-11.0554	77
273	DPL_1026	FWKWWW	PEDV S	1.77e-05	A	25	38.6687	-11.0554	77
274	DPL_1026	FWKWWW	PEDV S	1.77e-05	A	25	38.6687	-11.0554	77
275	DPL_1026	FWKWWW	PEDV S	1.77e-05	A	25	38.6687	-11.0554	77
276	DPL_1026	FWKWWW	PEDV S	1.77e-05	A	25	38.6687	-11.0554	77
277	DPL_1026	FWKWWW	PEDV S	1.77e-05	A	25	38.6687	-11.0554	77
278	DPL_1026	FWKWWW	PEDV S	1.77e-05	A	25	38.6687	-11.0554	77
279	DPL_1026	FWKWWW	PEDV S	1.77e-05	A	25	38.6687	-11.0554	77
280	DPL_1026	FWKWWW	PEDV S	1.77e-05	A	25	38.6687	-11.0554	77
281	DPL_1027	FWKFNE	PEDV S	5.66e-05	A	23	30.2756	-11.2283	66
282	DPL_1027	FWKFNE	PEDV S	5.66e-05	A	23	30.2756	-11.2283	66
283	DPL_1027	FWKFNE	PEDV S	5.66e-05	A	23	30.2756	-11.2283	66
284	DPL_1027	FWKFNE	PEDV S	5.66e-05	A	23	30.2756	-11.2283	66
285	DPL_1027	FWKFNE	PEDV S	5.66e-05	A	23	30.2756	-11.2283	66
286	DPL_1027	FWKFNE	PEDV S	5.66e-05	A	23	30.2756	-11.2283	66
287	DPL_1027	FWKFNE	PEDV S	5.66e-05	A	23	30.2756	-11.2283	66
288	DPL_1027	FWKFNE	PEDV S	5.66e-05	A	23	30.2756	-11.2283	66
289	DPL_1027	FWKFNE	PEDV S	5.66e-05	A	23	30.2756	-11.2283	66
290	DPL_1027	FWKFNE	PEDV S	5.66e-05	A	23	30.2756	-11.2283	66
291	DPL_1027	FWKFNE	PEDV S	5.66e-05	A	23	30.2756	-11.2283	66
292	DPL_1027	FWKFNE	PEDV S	5.66e-05	A	23	30.2756	-11.2283	66
293	DPL_1027	FWKFNE	PEDV S	5.66e-05	A	23	30.2756	-11.2283	66
294	DPL_1027	FWKFNE	PEDV S	5.66e-05	A	23	30.2756	-11.2283	66
295	DPL_1027	FWKFNE	PEDV S	5.66e-05	A	23	30.2756	-11.2283	66
296	DPL_1027	FWKFNE	PEDV S	5.66e-05	A	23	30.2756	-11.2283	66
297	DPL_1027	FWKFNE	PEDV S	5.66e-05	A	23	30.2756	-11.2283	66
298	DPL_1027	FWKFNE	PEDV S	5.66e-05	A	23	30.2756	-11.2283	66
299	DPL_1027	FWKFNE	PEDV S	5.66e-05	A	23	30.2756	-11.2283	66
300	DPL_1027	FWKFNE	PEDV S	5.66e-05	A	23	30.2756	-11.2283	66
301	DPL_1028	FWKYAW	PEDV S	5.68e-05	A	26	49.9069	-12.1233	63
302	DPL_1028	FWKYAW	PEDV S	5.68e-05	A	26	49.9069	-12.1233	63
303	DPL_1028	FWKYAW	PEDV S	5.68e-05	A	26	49.9069	-12.1233	63
304	DPL_1028	FWKYAW	PEDV S	5.68e-05	A	26	49.9069	-12.1233	63
305	DPL_1028	FWKYAW	PEDV S	5.68e-05	A	26	49.9069	-12.1233	63
306	DPL_1028	FWKYAW	PEDV S	5.68e-05	A	26	49.9069	-12.1233	63
307	DPL_1028	FWKYAW	PEDV S	5.68e-05	A	26	49.9069	-12.1233	63
308	DPL_1028	FWKYAW	PEDV S	5.68e-05	A	26	49.9069	-12.1233	63
309	DPL_1028	FWKYAW	PEDV S	5.68e-05	A	26	49.9069	-12.1233	63
310	DPL_1028	FWKYAW	PEDV S	5.68e-05	A	26	49.9069	-12.1233	63
311	DPL_1028	FWKYAW	PEDV S	5.68e-05	A	26	49.9069	-12.1233	63
312	DPL_1028	FWKYAW	PEDV S	5.68e-05	A	26	49.9069	-12.1233	63
313	DPL_1028	FWKYAW	PEDV S	5.68e-05	A	26	49.9069	-12.1233	63
314	DPL_1028	FWKYAW	PEDV S	5.68e-05	A	26	49.9069	-12.1233	63
315	DPL_1028	FWKYAW	PEDV S	5.68e-05	A	26	49.9069	-12.1233	63
316	DPL_1028	FWKYAW	PEDV S	5.68e-05	A	26	49.9069	-12.1233	63
317	DPL_1028	FWKYAW	PEDV S	5.68e-05	A	26	49.9069	-12.1233	63
318	DPL_1028	FWKYAW	PEDV S	5.68e-05	A	26	49.9069	-12.1233	63
319	DPL_1028	FWKYAW	PEDV S	5.68e-05	A	26	49.9069	-12.1233	63
320	DPL_1028	FWKYAW	PEDV S	5.68e-05	A	26	49.9069	-12.1233	63
321	DPL_1029	FWKHRI	PEDV S	3.6e-05	A	27	47.0907	-9.84432	64
322	DPL_1029	FWKHRI	PEDV S	3.6e-05	A	27	47.0907	-9.84432	64
323	DPL_1029	FWKHRI	PEDV S	3.6e-05	A	27	47.0907	-9.84432	64
324	DPL_1029	FWKHRI	PEDV S	3.6e-05	A	27	47.0907	-9.84432	64
325	DPL_1029	FWKHRI	PEDV S	3.6e-05	A	27	47.0907	-9.84432	64
326	DPL_1029	FWKHRI	PEDV S	3.6e-05	A	27	47.0907	-9.84432	64
327	DPL_1029	FWKHRI	PEDV S	3.6e-05	A	27	47.0907	-9.84432	64
328	DPL_1029	FWKHRI	PEDV S	3.6e-05	A	27	47.0907	-9.84432	64
329	DPL_1029	FWKHRI	PEDV S	3.6e-05	A	27	47.0907	-9.84432	64
330	DPL_1029	FWKHRI	PEDV S	3.6e-05	A	27	47.0907	-9.84432	64
331	DPL_1029	FWKHRI	PEDV S	3.6e-05	A	27	47.0907	-9.84432	64
332	DPL_1029	FWKHRI	PEDV S	3.6e-05	A	27	47.0907	-9.84432	64
333	DPL_1029	FWKHRI	PEDV S	3.6e-05	A	27	47.0907	-9.84432	64
334	DPL_1029	FWKHRI	PEDV S	3.6e-05	A	27	47.0907	-9.84432	64
335	DPL_1029	FWKHRI	PEDV S	3.6e-05	A	27	47.0907	-9.84432	64
336	DPL_1029	FWKHRI	PEDV S	3.6e-05	A	27	47.0907	-9.84432	64
337	DPL_1029	FWKHRI	PEDV S	3.6e-05	A	27	47.0907	-9.84432	64
338	DPL_1029	FWKHRI	PEDV S	3.6e-05	A	27	47.0907	-9.84432	64
339	DPL_1029	FWKHRI	PEDV S	3.6e-05	A	27	47.0907	-9.84432	64
340	DPL_1029	FWKHRI	PEDV S	3.6e-05	A	27	47.0907	-9.84432	64
341	DPL_1030	FWKISH	PEDV S	2.8e-05	A	24	32.9297	-6.98883	59
342	DPL_1030	FWKISH	PEDV S	2.8e-05	A	24	32.9297	-6.98883	59
343	DPL_1030	FWKISH	PEDV S	2.8e-05	A	24	32.9297	-6.98883	59
344	DPL_1030	FWKISH	PEDV S	2.8e-05	A	24	32.9297	-6.98883	59
345	DPL_1030	FWKISH	PEDV S	2.8e-05	A	24	32.9297	-6.98883	59
346	DPL_1030	FWKISH	PEDV S	2.8e-05	A	24	32.9297	-6.98883	59
347	DPL_1030	FWKISH	PEDV S	2.8e-05	A	24	32.9297	-6.98883	59
348	DPL_1030	FWKISH	PEDV S	2.8e-05	A	24	32.9297	-6.98883	59
349	DPL_1030	FWKISH	PEDV S	2.8e-05	A	24	32.9297	-6.98883	59
350	DPL_1030	FWKISH	PEDV S	2.8e-05	A	24	32.9297	-6.98883	59
351	DPL_1030	FWKISH	PEDV S	2.8e-05	A	24	32.9297	-6.98883	59
352	DPL_1030	FWKISH	PEDV S	2.8e-05	A	24	32.9297	-6.98883	59
353	DPL_1030	FWKISH	PEDV S	2.8e-05	A	24	32.9297	-6.98883	59
354	DPL_1030	FWKISH	PEDV S	2.8e-05	A	24	32.9297	-6.98883	59
355	DPL_1030	FWKISH	PEDV S	2.8e-05	A	24	32.9297	-6.98883	59
356	DPL_1030	FWKISH	PEDV S	2.8e-05	A	24	32.9297	-6.98883	59
357	DPL_1030	FWKISH	PEDV S	2.8e-05	A	24	32.9297	-6.98883	59
358	DPL_1030	FWKISH	PEDV S	2.8e-05	A	24	32.9297	-6.98883	59
359	DPL_1030	FWKISH	PEDV S	2.8e-05	A	24	32.9297	-6.98883	59
360	DPL_1030	FWKISH	PEDV S	2.8e-05	A	24	32.9297	-6.98883	59
361	DPL_1031	FWKSKR	PEDV S	2.16e-06	A	28	38.2026	-13.1895	61
362	DPL_1031	FWKSKR	PEDV S	2.16e-06	A	28	38.2026	-13.1895	61
363	DPL_1031	FWKSKR	PEDV S	2.16e-06	A	28	38.2026	-13.1895	61
364	DPL_1031	FWKSKR	PEDV S	2.16e-06	A	28	38.2026	-13.1895	61
365	DPL_1031	FWKSKR	PEDV S	2.16e-06	A	28	38.2026	-13.1895	61
366	DPL_1031	FWKSKR	PEDV S	2.16e-06	A	28	38.2026	-13.1895	61
367	DPL_1031	FWKSKR	PEDV S	2.16e-06	A	28	38.2026	-13.1895	61
368	DPL_1031	FWKSKR	PEDV S	2.16e-06	A	28	38.2026	-13.1895	61
369	DPL_1031	FWKSKR	PEDV S	2.16e-06	A	28	38.2026	-13.1895	61
370	DPL_1031	FWKSKR	PEDV S	2.16e-06	A	28	38.2026	-13.1895	61
371	DPL_1031	FWKSKR	PEDV S	2.16e-06	A	28	38.2026	-13.1895	61
372	DPL_1031	FWKSKR	PEDV S	2.16e-06	A	28	38.2026	-13.1895	61
373	DPL_1031	FWKSKR	PEDV S	2.16e-06	A	28	38.2026	-13.1895	61
374	DPL_1031	FWKSKR	PEDV S	2.16e-06	A	28	38.2026	-13.1895	61
375	DPL_1031	FWKSKR	PEDV S	2.16e-06	A	28	38.2026	-13.1895	61
376	DPL_1031	FWKSKR	PEDV S	2.16e-06	A	28	38.2026	-13.1895	61
377	DPL_1031	FWKSKR	PEDV S	2.16e-06	A	28	38.2026	-13.1895	61
378	DPL_1031	FWKSKR	PEDV S	2.16e-06	A	28	38.2026	-13.1895	61
379	DPL_1031	FWKSKR	PEDV S	2.16e-06	A	28	38.2026	-13.1895	61
380	DPL_1031	FWKSKR	PEDV S	2.16e-06	A	28	38.2026	-13.1895	61
381	DPL_1032	FWKEAK	PEDV S	7.72e-06	A	26	32.1116	-9.68395	58
382	DPL_1032	FWKEAK	PEDV S	7.72e-06	A	26	32.1116	-9.68395	58
383	DPL_1032	FWKEAK	PEDV S	7.72e-06	A	26	32.1116	-9.68395	58
384	DPL_1032	FWKEAK	PEDV S	7.72e-06	A	26	32.1116	-9.68395	58
385	DPL_1032	FWKEAK	PEDV S	7.72e-06	A	26	32.1116	-9.68395	58
386	DPL_1032	FWKEAK	PEDV S	7.72e-06	A	26	32.1116	-9.68395	58
387	DPL_1032	FWKEAK	PEDV S	7.72e-06	A	26	32.1116	-9.68395	58
388	DPL_1032	FWKEAK	PEDV S	7.72e-06	A	26	32.1116	-9.68395	58
389	DPL_1032	FWKEAK	PEDV S	7.72e-06	A	26	32.1116	-9.68395	58
390	DPL_1032	FWKEAK	PEDV S	7.72e-06	A	26	32.1116	-9.68395	58
391	DPL_1032	FWKEAK	PEDV S	7.72e-06	A	26	32.1116	-9.68395	58
392	DPL_1032	FWKEAK	PEDV S	7.72e-06	A	26	32.1116	-9.68395	58
393	DPL_1032	FWKEAK	PEDV S	7.72e-06	A	26	32.1116	-9.68395	58
394	DPL_1032	FWKEAK	PEDV S	7.72e-06	A	26	32.1116	-9.68395	58
395	DPL_1032	FWKEAK	PEDV S	7.72e-06	A	26	32.1116	-9.68395	58
396	DPL_1032	FWKEAK	PEDV S	7.72e-06	A	26	32.1116	-9.68395	58
397	DPL_1032	FWKEAK	PEDV S	7.72e-06	A	26	32.1116	-9.68395	58
398	DPL_1032	FWKEAK	PEDV S	7.72e-06	A	26	32.1116	-9.68395	58
399	DPL_1032	FWKEAK	PEDV S	7.72e-06	A	26	32.1116	-9.68395	58
400	DPL_1032	FWKEAK	PEDV S	7.72e-06	A	26	32.1116	-9.68395	58
401	DPL_1033	FWKAKQ	PEDV S	4.55e-05	A	26	35.0816	-10.3677	58
402	DPL_1033	FWKAKQ	PEDV S	4.55e-05	A	26	35.0816	-10.3677	58
403	DPL_1033	FWKAKQ	PEDV S	4.55e-05	A	26	35.0816	-10.3677	58
404	DPL_1033	FWKAKQ	PEDV S	4.55e-05	A	26	35.0816	-10.3677	58
405	DPL_1033	FWKAKQ	PEDV S	4.55e-05	A	26	35.0816	-10.3677	58
406	DPL_1033	FWKAKQ	PEDV S	4.55e-05	A	26	35.0816	-10.3677	58
407	DPL_1033	FWKAKQ	PEDV S	4.55e-05	A	26	35.0816	-10.3677	58
408	DPL_1033	FWKAKQ	PEDV S	4.55e-05	A	26	35.0816	-10.3677	58
409	DPL_1033	FWKAKQ	PEDV S	4.55e-05	A	26	35.0816	-10.3677	58
410	DPL_1033	FWKAKQ	PEDV S	4.55e-05	A	26	35.0816	-10.3677	58
411	DPL_1033	FWKAKQ	PEDV S	4.55e-05	A	26	35.0816	-10.3677	58
412	DPL_1033	FWKAKQ	PEDV S	4.55e-05	A	26	35.0816	-10.3677	58
413	DPL_1033	FWKAKQ	PEDV S	4.55e-05	A	26	35.0816	-10.3677	58
414	DPL_1033	FWKAKQ	PEDV S	4.55e-05	A	26	35.0816	-10.3677	58
415	DPL_1033	FWKAKQ	PEDV S	4.55e-05	A	26	35.0816	-10.3677	58
416	DPL_1033	FWKAKQ	PEDV S	4.55e-05	A	26	35.0816	-10.3677	58
417	DPL_1033	FWKAKQ	PEDV S	4.55e-05	A	26	35.0816	-10.3677	58
418	DPL_1033	FWKAKQ	PEDV S	4.55e-05	A	26	35.0816	-10.3677	58
419	DPL_1033	FWKAKQ	PEDV S	4.55e-05	A	26	35.0816	-10.3677	58
420	DPL_1033	FWKAKQ	PEDV S	4.55e-05	A	26	35.0816	-10.3677	58
421	DPL_1034	FWKQNKCR	PEDV S	2.42e-05	A	37	60.9322	-14.3586	78
422	DPL_1034	FWKQNKCR	PEDV S	2.42e-05	A	37	60.9322	-14.3586	78
423	DPL_1034	FWKQNKCR	PEDV S	2.42e-05	A	37	60.9322	-14.3586	78
424	DPL_1034	FWKQNKCR	PEDV S	2.42e-05	A	37	60.9322	-14.3586	78
425	DPL_1034	FWKQNKCR	PEDV S	2.42e-05	A	37	60.9322	-14.3586	78
426	DPL_1034	FWKQNKCR	PEDV S	2.42e-05	A	37	60.9322	-14.3586	78
427	DPL_1034	FWKQNKCR	PEDV S	2.42e-05	A	37	60.9322	-14.3586	78
428	DPL_1034	FWKQNKCR	PEDV S	2.42e-05	A	37	60.9322	-14.3586	78
429	DPL_1034	FWKQNKCR	PEDV S	2.42e-05	A	37	60.9322	-14.3586	78
430	DPL_1034	FWKQNKCR	PEDV S	2.42e-05	A	37	60.9322	-14.3586	78
431	DPL_1034	FWKQNKCR	PEDV S	2.42e-05	A	37	60.9322	-14.3586	78
432	DPL_1034	FWKQNKCR	PEDV S	2.42e-05	A	37	60.9322	-14.3586	78
433	DPL_1034	FWKQNKCR	PEDV S	2.42e-05	A	37	60.9322	-14.3586	78
434	DPL_1034	FWKQNKCR	PEDV S	2.42e-05	A	37	60.9322	-14.3586	78
435	DPL_1034	FWKQNKCR	PEDV S	2.42e-05	A	37	60.9322	-14.3586	78
436	DPL_1034	FWKQNKCR	PEDV S	2.42e-05	A	37	60.9322	-14.3586	78
437	DPL_1034	FWKQNKCR	PEDV S	2.42e-05	A	37	60.9322	-14.3586	78
438	DPL_1034	FWKQNKCR	PEDV S	2.42e-05	A	37	60.9322	-14.3586	78
439	DPL_1034	FWKQNKCR	PEDV S	2.42e-05	A	37	60.9322	-14.3586	78
440	DPL_1034	FWKQNKCR	PEDV S	2.42e-05	A	37	60.9322	-14.3586	78
441	DPL_1035	FWKQNKFL	PEDV S	1.5e-05	A	36	57.1846	-15.3494	80
442	DPL_1035	FWKQNKFL	PEDV S	1.5e-05	A	36	57.1846	-15.3494	80
443	DPL_1035	FWKQNKFL	PEDV S	1.5e-05	A	36	57.1846	-15.3494	80
444	DPL_1035	FWKQNKFL	PEDV S	1.5e-05	A	36	57.1846	-15.3494	80
445	DPL_1035	FWKQNKFL	PEDV S	1.5e-05	A	36	57.1846	-15.3494	80
446	DPL_1035	FWKQNKFL	PEDV S	1.5e-05	A	36	57.1846	-15.3494	80
447	DPL_1035	FWKQNKFL	PEDV S	1.5e-05	A	36	57.1846	-15.3494	80
448	DPL_1035	FWKQNKFL	PEDV S	1.5e-05	A	36	57.1846	-15.3494	80
449	DPL_1035	FWKQNKFL	PEDV S	1.5e-05	A	36	57.1846	-15.3494	80
450	DPL_1035	FWKQNKFL	PEDV S	1.5e-05	A	36	57.1846	-15.3494	80
451	DPL_1035	FWKQNKFL	PEDV S	1.5e-05	A	36	57.1846	-15.3494	80
452	DPL_1035	FWKQNKFL	PEDV S	1.5e-05	A	36	57.1846	-15.3494	80
453	DPL_1035	FWKQNKFL	PEDV S	1.5e-05	A	36	57.1846	-15.3494	80
454	DPL_1035	FWKQNKFL	PEDV S	1.5e-05	A	36	57.1846	-15.3494	80
455	DPL_1035	FWKQNKFL	PEDV S	1.5e-05	A	36	57.1846	-15.3494	80
456	DPL_1035	FWKQNKFL	PEDV S	1.5e-05	A	36	57.1846	-15.3494	80
457	DPL_1035	FWKQNKFL	PEDV S	1.5e-05	A	36	57.1846	-15.3494	80
458	DPL_1035	FWKQNKFL	PEDV S	1.5e-05	A	36	57.1846	-15.3494	80
459	DPL_1035	FWKQNKFL	PEDV S	1.5e-05	A	36	57.1846	-15.3494	80
460	DPL_1035	FWKQNKFL	PEDV S	1.5e-05	A	36	57.1846	-15.3494	80
461	DPL_1036	WHFSKC	PEDV S	3.22e-06	A	23	30.9846	-10.873	57
462	DPL_1036	WHFSKC	PEDV S	3.22e-06	A	23	30.9846	-10.873	57
463	DPL_1036	WHFSKC	PEDV S	3.22e-06	A	23	30.9846	-10.873	57
464	DPL_1036	WHFSKC	PEDV S	3.22e-06	A	23	30.9846	-10.873	57
465	DPL_1036	WHFSKC	PEDV S	3.22e-06	A	23	30.9846	-10.873	57
466	DPL_1036	WHFSKC	PEDV S	3.22e-06	A	23	30.9846	-10.873	57
467	DPL_1036	WHFSKC	PEDV S	3.22e-06	A	23	30.9846	-10.873	57
468	DPL_1036	WHFSKC	PEDV S	3.22e-06	A	23	30.9846	-10.873	57
469	DPL_1036	WHFSKC	PEDV S	3.22e-06	A	23	30.9846	-10.873	57
470	DPL_1036	WHFSKC	PEDV S	3.22e-06	A	23	30.9846	-10.873	57
471	DPL_1036	WHFSKC	PEDV S	3.22e-06	A	23	30.9846	-10.873	57
472	DPL_1036	WHFSKC	PEDV S	3.22e-06	A	23	30.9846	-10.873	57
473	DPL_1036	WHFSKC	PEDV S	3.22e-06	A	23	30.9846	-10.873	57
474	DPL_1036	WHFSKC	PEDV S	3.22e-06	A	23	30.9846	-10.873	57
475	DPL_1036	WHFSKC	PEDV S	3.22e-06	A	23	30.9846	-10.873	57
476	DPL_1036	WHFSKC	PEDV S	3.22e-06	A	23	30.9846	-10.873	57
477	DPL_1036	WHFSKC	PEDV S	3.22e-06	A	23	30.9846	-10.873	57
478	DPL_1036	WHFSKC	PEDV S	3.22e-06	A	23	30.9846	-10.873	57
479	DPL_1036	WHFSKC	PEDV S	3.22e-06	A	23	30.9846	-10.873	57
480	DPL_1036	WHFSKC	PEDV S	3.22e-06	A	23	30.9846	-10.873	57
481	DPL_1037	WHFQNQ	PEDV S	3.23e-06	A	25	36.7326	-12.5147	62
482	DPL_1037	WHFQNQ	PEDV S	3.23e-06	A	25	36.7326	-12.5147	62
483	DPL_1037	WHFQNQ	PEDV S	3.23e-06	A	25	36.7326	-12.5147	62
484	DPL_1037	WHFQNQ	PEDV S	3.23e-06	A	25	36.7326	-12.5147	62
485	DPL_1037	WHFQNQ	PEDV S	3.23e-06	A	25	36.7326	-12.5147	62
486	DPL_1037	WHFQNQ	PEDV S	3.23e-06	A	25	36.7326	-12.5147	62
487	DPL_1037	WHFQNQ	PEDV S	3.23e-06	A	25	36.7326	-12.5147	62
488	DPL_1037	WHFQNQ	PEDV S	3.23e-06	A	25	36.7326	-12.5147	62
489	DPL_1037	WHFQNQ	PEDV S	3.23e-06	A	25	36.7326	-12.5147	62
490	DPL_1037	WHFQNQ	PEDV S	3.23e-06	A	25	36.7326	-12.5147	62
491	DPL_1037	WHFQNQ	PEDV S	3.23e-06	A	25	36.7326	-12.5147	62
492	DPL_1037	WHFQNQ	PEDV S	3.23e-06	A	25	36.7326	-12.5147	62
493	DPL_1037	WHFQNQ	PEDV S	3.23e-06	A	25	36.7326	-12.5147	62
494	DPL_1037	WHFQNQ	PEDV S	3.23e-06	A	25	36.7326	-12.5147	62
495	DPL_1037	WHFQNQ	PEDV S	3.23e-06	A	25	36.7326	-12.5147	62
496	DPL_1037	WHFQNQ	PEDV S	3.23e-06	A	25	36.7326	-12.5147	62
497	DPL_1037	WHFQNQ	PEDV S	3.23e-06	A	25	36.7326	-12.5147	62
498	DPL_1037	WHFQNQ	PEDV S	3.23e-06	A	25	36.7326	-12.5147	62
499	DPL_1037	WHFQNQ	PEDV S	3.23e-06	A	25	36.7326	-12.5147	62
500	DPL_1037	WHFQNQ	PEDV S	3.23e-06	A	25	36.7326	-12.5147	62
501	DPL_1038	WHFCQH	PEDV S	1.6e-07	A	23	30.3971	-12.2589	61
502	DPL_1038	WHFCQH	PEDV S	1.6e-07	A	23	30.3971	-12.2589	61
503	DPL_1038	WHFCQH	PEDV S	1.6e-07	A	23	30.3971	-12.2589	61
504	DPL_1038	WHFCQH	PEDV S	1.6e-07	A	23	30.3971	-12.2589	61
505	DPL_1038	WHFCQH	PEDV S	1.6e-07	A	23	30.3971	-12.2589	61
506	DPL_1038	WHFCQH	PEDV S	1.6e-07	A	23	30.3971	-12.2589	61
507	DPL_1038	WHFCQH	PEDV S	1.6e-07	A	23	30.3971	-12.2589	61
508	DPL_1038	WHFCQH	PEDV S	1.6e-07	A	23	30.3971	-12.2589	61
509	DPL_1038	WHFCQH	PEDV S	1.6e-07	A	23	30.3971	-12.2589	61
510	DPL_1038	WHFCQH	PEDV S	1.6e-07	A	23	30.3971	-12.2589	61
511	DPL_1038	WHFCQH	PEDV S	1.6e-07	A	23	30.3971	-12.2589	61
512	DPL_1038	WHFCQH	PEDV S	1.6e-07	A	23	30.3971	-12.2589	61
513	DPL_1038	WHFCQH	PEDV S	1.6e-07	A	23	30.3971	-12.2589	61
514	DPL_1038	WHFCQH	PEDV S	1.6e-07	A	23	30.3971	-12.2589	61
515	DPL_1038	WHFCQH	PEDV S	1.6e-07	A	23	30.3971	-12.2589	61
516	DPL_1038	WHFCQH	PEDV S	1.6e-07	A	23	30.3971	-12.2589	61
517	DPL_1038	WHFCQH	PEDV S	1.6e-07	A	23	30.3971	-12.2589	61
518	DPL_1038	WHFCQH	PEDV S	1.6e-07	A	23	30.3971	-12.2589	61
519	DPL_1038	WHFCQH	PEDV S	1.6e-07	A	23	30.3971	-12.2589	61
520	DPL_1038	WHFCQH	PEDV S	1.6e-07	A	23	30.3971	-12.2589	61
521	DPL_1039	WHFFKT	PEDV S	2.57e-05	A	24	35.4912	-12.0749	63
522	DPL_1039	WHFFKT	PEDV S	2.57e-05	A	24	35.4912	-12.0749	63
523	DPL_1039	WHFFKT	PEDV S	2.57e-05	A	24	35.4912	-12.0749	63
524	DPL_1039	WHFFKT	PEDV S	2.57e-05	A	24	35.4912	-12.0749	63
525	DPL_1039	WHFFKT	PEDV S	2.57e-05	A	24	35.4912	-12.0749	63
526	DPL_1039	WHFFKT	PEDV S	2.57e-05	A	24	35.4912	-12.0749	63
527	DPL_1039	WHFFKT	PEDV S	2.57e-05	A	24	35.4912	-12.0749	63
528	DPL_1039	WHFFKT	PEDV S	2.57e-05	A	24	35.4912	-12.0749	63
529	DPL_1039	WHFFKT	PEDV S	2.57e-05	A	24	35.4912	-12.0749	63
530	DPL_1039	WHFFKT	PEDV S	2.57e-05	A	24	35.4912	-12.0749	63
531	DPL_1039	WHFFKT	PEDV S	2.57e-05	A	24	35.4912	-12.0749	63
532	DPL_1039	WHFFKT	PEDV S	2.57e-05	A	24	35.4912	-12.0749	63
533	DPL_1039	WHFFKT	PEDV S	2.57e-05	A	24	35.4912	-12.0749	63
534	DPL_1039	WHFFKT	PEDV S	2.57e-05	A	24	35.4912	-12.0749	63
535	DPL_1039	WHFFKT	PEDV S	2.57e-05	A	24	35.4912	-12.0749	63
536	DPL_1039	WHFFKT	PEDV S	2.57e-05	A	24	35.4912	-12.0749	63
537	DPL_1039	WHFFKT	PEDV S	2.57e-05	A	24	35.4912	-12.0749	63
538	DPL_1039	WHFFKT	PEDV S	2.57e-05	A	24	35.4912	-12.0749	63
539	DPL_1039	WHFFKT	PEDV S	2.57e-05	A	24	35.4912	-12.0749	63
540	DPL_1039	WHFFKT	PEDV S	2.57e-05	A	24	35.4912	-12.0749	63
541	DPL_1040	WHFMIY	PEDV S	0.000179	UA	24	32.8737	-6.79007	64
542	DPL_1040	WHFMIY	PEDV S	0.000179	UA	24	32.8737	-6.79007	64
543	DPL_1040	WHFMIY	PEDV S	0.000179	UA	24	32.8737	-6.79007	64
544	DPL_1040	WHFMIY	PEDV S	0.000179	UA	24	32.8737	-6.79007	64
545	DPL_1040	WHFMIY	PEDV S	0.000179	UA	24	32.8737	-6.79007	64
546	DPL_1040	WHFMIY	PEDV S	0.000179	UA	24	32.8737	-6.79007	64
547	DPL_1040	WHFMIY	PEDV S	0.000179	UA	24	32.8737	-6.79007	64
548	DPL_1040	WHFMIY	PEDV S	0.000179	UA	24	32.8737	-6.79007	64
549	DPL_1040	WHFMIY	PEDV S	0.000179	UA	24	32.8737	-6.79007	64
550	DPL_1040	WHFMIY	PEDV S	0.000179	UA	24	32.8737	-6.79007	64
551	DPL_1040	WHFMIY	PEDV S	0.000179	UA	24	32.8737	-6.79007	64
552	DPL_1040	WHFMIY	PEDV S	0.000179	UA	24	32.8737	-6.79007	64
553	DPL_1040	WHFMIY	PEDV S	0.000179	UA	24	32.8737	-6.79007	64
554	DPL_1040	WHFMIY	PEDV S	0.000179	UA	24	32.8737	-6.79007	64
555	DPL_1040	WHFMIY	PEDV S	0.000179	UA	24	32.8737	-6.79007	64
556	DPL_1040	WHFMIY	PEDV S	0.000179	UA	24	32.8737	-6.79007	64
557	DPL_1040	WHFMIY	PEDV S	0.000179	UA	24	32.8737	-6.79007	64
558	DPL_1040	WHFMIY	PEDV S	0.000179	UA	24	32.8737	-6.79007	64
559	DPL_1040	WHFMIY	PEDV S	0.000179	UA	24	32.8737	-6.79007	64
560	DPL_1040	WHFMIY	PEDV S	0.000179	UA	24	32.8737	-6.79007	64
561	DPL_1041	WHFKYR	PEDV S	1.5e-09	A	27	44.1215	-12.2056	68
562	DPL_1041	WHFKYR	PEDV S	1.5e-09	A	27	44.1215	-12.2056	68
563	DPL_1041	WHFKYR	PEDV S	1.5e-09	A	27	44.1215	-12.2056	68
564	DPL_1041	WHFKYR	PEDV S	1.5e-09	A	27	44.1215	-12.2056	68
565	DPL_1041	WHFKYR	PEDV S	1.5e-09	A	27	44.1215	-12.2056	68
566	DPL_1041	WHFKYR	PEDV S	1.5e-09	A	27	44.1215	-12.2056	68
567	DPL_1041	WHFKYR	PEDV S	1.5e-09	A	27	44.1215	-12.2056	68
568	DPL_1041	WHFKYR	PEDV S	1.5e-09	A	27	44.1215	-12.2056	68
569	DPL_1041	WHFKYR	PEDV S	1.5e-09	A	27	44.1215	-12.2056	68
570	DPL_1041	WHFKYR	PEDV S	1.5e-09	A	27	44.1215	-12.2056	68
571	DPL_1041	WHFKYR	PEDV S	1.5e-09	A	27	44.1215	-12.2056	68
572	DPL_1041	WHFKYR	PEDV S	1.5e-09	A	27	44.1215	-12.2056	68
573	DPL_1041	WHFKYR	PEDV S	1.5e-09	A	27	44.1215	-12.2056	68
574	DPL_1041	WHFKYR	PEDV S	1.5e-09	A	27	44.1215	-12.2056	68
575	DPL_1041	WHFKYR	PEDV S	1.5e-09	A	27	44.1215	-12.2056	68
576	DPL_1041	WHFKYR	PEDV S	1.5e-09	A	27	44.1215	-12.2056	68
577	DPL_1041	WHFKYR	PEDV S	1.5e-09	A	27	44.1215	-12.2056	68
578	DPL_1041	WHFKYR	PEDV S	1.5e-09	A	27	44.1215	-12.2056	68
579	DPL_1041	WHFKYR	PEDV S	1.5e-09	A	27	44.1215	-12.2056	68
580	DPL_1041	WHFKYR	PEDV S	1.5e-09	A	27	44.1215	-12.2056	68
581	DPL_1042	WHFWIV	PEDV S	1.52e-05	A	22	33.3953	-9.1978	65
582	DPL_1042	WHFWIV	PEDV S	1.52e-05	A	22	33.3953	-9.1978	65
583	DPL_1042	WHFWIV	PEDV S	1.52e-05	A	22	33.3953	-9.1978	65
584	DPL_1042	WHFWIV	PEDV S	1.52e-05	A	22	33.3953	-9.1978	65
585	DPL_1042	WHFWIV	PEDV S	1.52e-05	A	22	33.3953	-9.1978	65
586	DPL_1042	WHFWIV	PEDV S	1.52e-05	A	22	33.3953	-9.1978	65
587	DPL_1042	WHFWIV	PEDV S	1.52e-05	A	22	33.3953	-9.1978	65
588	DPL_1042	WHFWIV	PEDV S	1.52e-05	A	22	33.3953	-9.1978	65
589	DPL_1042	WHFWIV	PEDV S	1.52e-05	A	22	33.3953	-9.1978	65
590	DPL_1042	WHFWIV	PEDV S	1.52e-05	A	22	33.3953	-9.1978	65
591	DPL_1042	WHFWIV	PEDV S	1.52e-05	A	22	33.3953	-9.1978	65
592	DPL_1042	WHFWIV	PEDV S	1.52e-05	A	22	33.3953	-9.1978	65
593	DPL_1042	WHFWIV	PEDV S	1.52e-05	A	22	33.3953	-9.1978	65
594	DPL_1042	WHFWIV	PEDV S	1.52e-05	A	22	33.3953	-9.1978	65
595	DPL_1042	WHFWIV	PEDV S	1.52e-05	A	22	33.3953	-9.1978	65
596	DPL_1042	WHFWIV	PEDV S	1.52e-05	A	22	33.3953	-9.1978	65
597	DPL_1042	WHFWIV	PEDV S	1.52e-05	A	22	33.3953	-9.1978	65
598	DPL_1042	WHFWIV	PEDV S	1.52e-05	A	22	33.3953	-9.1978	65
599	DPL_1042	WHFWIV	PEDV S	1.52e-05	A	22	33.3953	-9.1978	65
600	DPL_1042	WHFWIV	PEDV S	1.52e-05	A	22	33.3953	-9.1978	65
601	DPL_1043	WHFEYF	PEDV S	4.37e-05	A	24	43.2977	-16.1471	68
602	DPL_1043	WHFEYF	PEDV S	4.37e-05	A	24	43.2977	-16.1471	68
603	DPL_1043	WHFEYF	PEDV S	4.37e-05	A	24	43.2977	-16.1471	68
604	DPL_1043	WHFEYF	PEDV S	4.37e-05	A	24	43.2977	-16.1471	68
605	DPL_1043	WHFEYF	PEDV S	4.37e-05	A	24	43.2977	-16.1471	68
606	DPL_1043	WHFEYF	PEDV S	4.37e-05	A	24	43.2977	-16.1471	68
607	DPL_1043	WHFEYF	PEDV S	4.37e-05	A	24	43.2977	-16.1471	68
608	DPL_1043	WHFEYF	PEDV S	4.37e-05	A	24	43.2977	-16.1471	68
609	DPL_1043	WHFEYF	PEDV S	4.37e-05	A	24	43.2977	-16.1471	68
610	DPL_1043	WHFEYF	PEDV S	4.37e-05	A	24	43.2977	-16.1471	68
611	DPL_1043	WHFEYF	PEDV S	4.37e-05	A	24	43.2977	-16.1471	68
612	DPL_1043	WHFEYF	PEDV S	4.37e-05	A	24	43.2977	-16.1471	68
613	DPL_1043	WHFEYF	PEDV S	4.37e-05	A	24	43.2977	-16.1471	68
614	DPL_1043	WHFEYF	PEDV S	4.37e-05	A	24	43.2977	-16.1471	68
615	DPL_1043	WHFEYF	PEDV S	4.37e-05	A	24	43.2977	-16.1471	68
616	DPL_1043	WHFEYF	PEDV S	4.37e-05	A	24	43.2977	-16.1471	68
617	DPL_1043	WHFEYF	PEDV S	4.37e-05	A	24	43.2977	-16.1471	68
618	DPL_1043	WHFEYF	PEDV S	4.37e-05	A	24	43.2977	-16.1471	68
619	DPL_1043	WHFEYF	PEDV S	4.37e-05	A	24	43.2977	-16.1471	68
620	DPL_1043	WHFEYF	PEDV S	4.37e-05	A	24	43.2977	-16.1471	68
621	DPL_1044	WHFWWQ	PEDV S	8.85e-05	A	24	27.0726	-11.5537	73
622	DPL_1044	WHFWWQ	PEDV S	8.85e-05	A	24	27.0726	-11.5537	73
623	DPL_1044	WHFWWQ	PEDV S	8.85e-05	A	24	27.0726	-11.5537	73
624	DPL_1044	WHFWWQ	PEDV S	8.85e-05	A	24	27.0726	-11.5537	73
625	DPL_1044	WHFWWQ	PEDV S	8.85e-05	A	24	27.0726	-11.5537	73
626	DPL_1044	WHFWWQ	PEDV S	8.85e-05	A	24	27.0726	-11.5537	73
627	DPL_1044	WHFWWQ	PEDV S	8.85e-05	A	24	27.0726	-11.5537	73
628	DPL_1044	WHFWWQ	PEDV S	8.85e-05	A	24	27.0726	-11.5537	73
629	DPL_1044	WHFWWQ	PEDV S	8.85e-05	A	24	27.0726	-11.5537	73
630	DPL_1044	WHFWWQ	PEDV S	8.85e-05	A	24	27.0726	-11.5537	73
631	DPL_1044	WHFWWQ	PEDV S	8.85e-05	A	24	27.0726	-11.5537	73
632	DPL_1044	WHFWWQ	PEDV S	8.85e-05	A	24	27.0726	-11.5537	73
633	DPL_1044	WHFWWQ	PEDV S	8.85e-05	A	24	27.0726	-11.5537	73
634	DPL_1044	WHFWWQ	PEDV S	8.85e-05	A	24	27.0726	-11.5537	73
635	DPL_1044	WHFWWQ	PEDV S	8.85e-05	A	24	27.0726	-11.5537	73
636	DPL_1044	WHFWWQ	PEDV S	8.85e-05	A	24	27.0726	-11.5537	73
637	DPL_1044	WHFWWQ	PEDV S	8.85e-05	A	24	27.0726	-11.5537	73
638	DPL_1044	WHFWWQ	PEDV S	8.85e-05	A	24	27.0726	-11.5537	73
639	DPL_1044	WHFWWQ	PEDV S	8.85e-05	A	24	27.0726	-11.5537	73
640	DPL_1044	WHFWWQ	PEDV S	8.85e-05	A	24	27.0726	-11.5537	73
641	DPL_1045	WHFHWP	PEDV S	0.000176	UA	20	26.1784	-11.5157	67
642	DPL_1045	WHFHWP	PEDV S	0.000176	UA	20	26.1784	-11.5157	67
643	DPL_1045	WHFHWP	PEDV S	0.000176	UA	20	26.1784	-11.5157	67
644	DPL_1045	WHFHWP	PEDV S	0.000176	UA	20	26.1784	-11.5157	67
645	DPL_1045	WHFHWP	PEDV S	0.000176	UA	20	26.1784	-11.5157	67
646	DPL_1045	WHFHWP	PEDV S	0.000176	UA	20	26.1784	-11.5157	67
647	DPL_1045	WHFHWP	PEDV S	0.000176	UA	20	26.1784	-11.5157	67
648	DPL_1045	WHFHWP	PEDV S	0.000176	UA	20	26.1784	-11.5157	67
649	DPL_1045	WHFHWP	PEDV S	0.000176	UA	20	26.1784	-11.5157	67
650	DPL_1045	WHFHWP	PEDV S	0.000176	UA	20	26.1784	-11.5157	67
651	DPL_1045	WHFHWP	PEDV S	0.000176	UA	20	26.1784	-11.5157	67
652	DPL_1045	WHFHWP	PEDV S	0.000176	UA	20	26.1784	-11.5157	67
653	DPL_1045	WHFHWP	PEDV S	0.000176	UA	20	26.1784	-11.5157	67
654	DPL_1045	WHFHWP	PEDV S	0.000176	UA	20	26.1784	-11.5157	67
655	DPL_1045	WHFHWP	PEDV S	0.000176	UA	20	26.1784	-11.5157	67
656	DPL_1045	WHFHWP	PEDV S	0.000176	UA	20	26.1784	-11.5157	67
657	DPL_1045	WHFHWP	PEDV S	0.000176	UA	20	26.1784	-11.5157	67
658	DPL_1045	WHFHWP	PEDV S	0.000176	UA	20	26.1784	-11.5157	67
659	DPL_1045	WHFHWP	PEDV S	0.000176	UA	20	26.1784	-11.5157	67
660	DPL_1045	WHFHWP	PEDV S	0.000176	UA	20	26.1784	-11.5157	67
661	DPL_1046	WHFNRP	PEDV S	6.52e-05	A	22	25.0342	-9.8931	62
662	DPL_1046	WHFNRP	PEDV S	6.52e-05	A	22	25.0342	-9.8931	62
663	DPL_1046	WHFNRP	PEDV S	6.52e-05	A	22	25.0342	-9.8931	62
664	DPL_1046	WHFNRP	PEDV S	6.52e-05	A	22	25.0342	-9.8931	62
665	DPL_1046	WHFNRP	PEDV S	6.52e-05	A	22	25.0342	-9.8931	62
666	DPL_1046	WHFNRP	PEDV S	6.52e-05	A	22	25.0342	-9.8931	62
667	DPL_1046	WHFNRP	PEDV S	6.52e-05	A	22	25.0342	-9.8931	62
668	DPL_1046	WHFNRP	PEDV S	6.52e-05	A	22	25.0342	-9.8931	62
669	DPL_1046	WHFNRP	PEDV S	6.52e-05	A	22	25.0342	-9.8931	62
670	DPL_1046	WHFNRP	PEDV S	6.52e-05	A	22	25.0342	-9.8931	62
671	DPL_1046	WHFNRP	PEDV S	6.52e-05	A	22	25.0342	-9.8931	62
672	DPL_1046	WHFNRP	PEDV S	6.52e-05	A	22	25.0342	-9.8931	62
673	DPL_1046	WHFNRP	PEDV S	6.52e-05	A	22	25.0342	-9.8931	62
674	DPL_1046	WHFNRP	PEDV S	6.52e-05	A	22	25.0342	-9.8931	62
675	DPL_1046	WHFNRP	PEDV S	6.52e-05	A	22	25.0342	-9.8931	62
676	DPL_1046	WHFNRP	PEDV S	6.52e-05	A	22	25.0342	-9.8931	62
677	DPL_1046	WHFNRP	PEDV S	6.52e-05	A	22	25.0342	-9.8931	62
678	DPL_1046	WHFNRP	PEDV S	6.52e-05	A	22	25.0342	-9.8931	62
679	DPL_1046	WHFNRP	PEDV S	6.52e-05	A	22	25.0342	-9.8931	62
680	DPL_1046	WHFNRP	PEDV S	6.52e-05	A	22	25.0342	-9.8931	62
681	DPL_1047	WHFGSK	PEDV S	6.98e-05	A	22	35.3371	-8.92458	55
682	DPL_1047	WHFGSK	PEDV S	6.98e-05	A	22	35.3371	-8.92458	55
683	DPL_1047	WHFGSK	PEDV S	6.98e-05	A	22	35.3371	-8.92458	55
684	DPL_1047	WHFGSK	PEDV S	6.98e-05	A	22	35.3371	-8.92458	55
685	DPL_1047	WHFGSK	PEDV S	6.98e-05	A	22	35.3371	-8.92458	55
686	DPL_1047	WHFGSK	PEDV S	6.98e-05	A	22	35.3371	-8.92458	55
687	DPL_1047	WHFGSK	PEDV S	6.98e-05	A	22	35.3371	-8.92458	55
688	DPL_1047	WHFGSK	PEDV S	6.98e-05	A	22	35.3371	-8.92458	55
689	DPL_1047	WHFGSK	PEDV S	6.98e-05	A	22	35.3371	-8.92458	55
690	DPL_1047	WHFGSK	PEDV S	6.98e-05	A	22	35.3371	-8.92458	55
691	DPL_1047	WHFGSK	PEDV S	6.98e-05	A	22	35.3371	-8.92458	55
692	DPL_1047	WHFGSK	PEDV S	6.98e-05	A	22	35.3371	-8.92458	55
693	DPL_1047	WHFGSK	PEDV S	6.98e-05	A	22	35.3371	-8.92458	55
694	DPL_1047	WHFGSK	PEDV S	6.98e-05	A	22	35.3371	-8.92458	55
695	DPL_1047	WHFGSK	PEDV S	6.98e-05	A	22	35.3371	-8.92458	55
696	DPL_1047	WHFGSK	PEDV S	6.98e-05	A	22	35.3371	-8.92458	55
697	DPL_1047	WHFGSK	PEDV S	6.98e-05	A	22	35.3371	-8.92458	55
698	DPL_1047	WHFGSK	PEDV S	6.98e-05	A	22	35.3371	-8.92458	55
699	DPL_1047	WHFGSK	PEDV S	6.98e-05	A	22	35.3371	-8.92458	55
700	DPL_1047	WHFGSK	PEDV S	6.98e-05	A	22	35.3371	-8.92458	55
701	DPL_1048	WHFMIK	PEDV S	1.3e-07	A	26	22.3318	-10.2349	61
702	DPL_1048	WHFMIK	PEDV S	1.3e-07	A	26	22.3318	-10.2349	61
703	DPL_1048	WHFMIK	PEDV S	1.3e-07	A	26	22.3318	-10.2349	61
704	DPL_1048	WHFMIK	PEDV S	1.3e-07	A	26	22.3318	-10.2349	61
705	DPL_1048	WHFMIK	PEDV S	1.3e-07	A	26	22.3318	-10.2349	61
706	DPL_1048	WHFMIK	PEDV S	1.3e-07	A	26	22.3318	-10.2349	61
707	DPL_1048	WHFMIK	PEDV S	1.3e-07	A	26	22.3318	-10.2349	61
708	DPL_1048	WHFMIK	PEDV S	1.3e-07	A	26	22.3318	-10.2349	61
709	DPL_1048	WHFMIK	PEDV S	1.3e-07	A	26	22.3318	-10.2349	61
710	DPL_1048	WHFMIK	PEDV S	1.3e-07	A	26	22.3318	-10.2349	61
711	DPL_1048	WHFMIK	PEDV S	1.3e-07	A	26	22.3318	-10.2349	61
712	DPL_1048	WHFMIK	PEDV S	1.3e-07	A	26	22.3318	-10.2349	61
713	DPL_1048	WHFMIK	PEDV S	1.3e-07	A	26	22.3318	-10.2349	61
714	DPL_1048	WHFMIK	PEDV S	1.3e-07	A	26	22.3318	-10.2349	61
715	DPL_1048	WHFMIK	PEDV S	1.3e-07	A	26	22.3318	-10.2349	61
716	DPL_1048	WHFMIK	PEDV S	1.3e-07	A	26	22.3318	-10.2349	61
717	DPL_1048	WHFMIK	PEDV S	1.3e-07	A	26	22.3318	-10.2349	61
718	DPL_1048	WHFMIK	PEDV S	1.3e-07	A	26	22.3318	-10.2349	61
719	DPL_1048	WHFMIK	PEDV S	1.3e-07	A	26	22.3318	-10.2349	61
720	DPL_1048	WHFMIK	PEDV S	1.3e-07	A	26	22.3318	-10.2349	61
721	DPL_1049	RKQKDW	PEDV S	3.5e-07	A	30	57.4273	-12.2082	61
722	DPL_1049	RKQKDW	PEDV S	3.5e-07	A	30	57.4273	-12.2082	61
723	DPL_1049	RKQKDW	PEDV S	3.5e-07	A	30	57.4273	-12.2082	61
724	DPL_1049	RKQKDW	PEDV S	3.5e-07	A	30	57.4273	-12.2082	61
725	DPL_1049	RKQKDW	PEDV S	3.5e-07	A	30	57.4273	-12.2082	61
726	DPL_1049	RKQKDW	PEDV S	3.5e-07	A	30	57.4273	-12.2082	61
727	DPL_1049	RKQKDW	PEDV S	3.5e-07	A	30	57.4273	-12.2082	61
728	DPL_1049	RKQKDW	PEDV S	3.5e-07	A	30	57.4273	-12.2082	61
729	DPL_1049	RKQKDW	PEDV S	3.5e-07	A	30	57.4273	-12.2082	61
730	DPL_1049	RKQKDW	PEDV S	3.5e-07	A	30	57.4273	-12.2082	61
731	DPL_1049	RKQKDW	PEDV S	3.5e-07	A	30	57.4273	-12.2082	61
732	DPL_1049	RKQKDW	PEDV S	3.5e-07	A	30	57.4273	-12.2082	61
733	DPL_1049	RKQKDW	PEDV S	3.5e-07	A	30	57.4273	-12.2082	61
734	DPL_1049	RKQKDW	PEDV S	3.5e-07	A	30	57.4273	-12.2082	61
735	DPL_1049	RKQKDW	PEDV S	3.5e-07	A	30	57.4273	-12.2082	61
736	DPL_1049	RKQKDW	PEDV S	3.5e-07	A	30	57.4273	-12.2082	61
737	DPL_1049	RKQKDW	PEDV S	3.5e-07	A	30	57.4273	-12.2082	61
738	DPL_1049	RKQKDW	PEDV S	3.5e-07	A	30	57.4273	-12.2082	61
739	DPL_1049	RKQKDW	PEDV S	3.5e-07	A	30	57.4273	-12.2082	61
740	DPL_1049	RKQKDW	PEDV S	3.5e-07	A	30	57.4273	-12.2082	61
741	DPL_1050	RKQWPQ	PEDV S	5.56e-07	A	26	41.65	-9.62042	60
742	DPL_1050	RKQWPQ	PEDV S	5.56e-07	A	26	41.65	-9.62042	60
743	DPL_1050	RKQWPQ	PEDV S	5.56e-07	A	26	41.65	-9.62042	60
744	DPL_1050	RKQWPQ	PEDV S	5.56e-07	A	26	41.65	-9.62042	60
745	DPL_1050	RKQWPQ	PEDV S	5.56e-07	A	26	41.65	-9.62042	60
746	DPL_1050	RKQWPQ	PEDV S	5.56e-07	A	26	41.65	-9.62042	60
747	DPL_1050	RKQWPQ	PEDV S	5.56e-07	A	26	41.65	-9.62042	60
748	DPL_1050	RKQWPQ	PEDV S	5.56e-07	A	26	41.65	-9.62042	60
749	DPL_1050	RKQWPQ	PEDV S	5.56e-07	A	26	41.65	-9.62042	60
750	DPL_1050	RKQWPQ	PEDV S	5.56e-07	A	26	41.65	-9.62042	60
751	DPL_1050	RKQWPQ	PEDV S	5.56e-07	A	26	41.65	-9.62042	60
752	DPL_1050	RKQWPQ	PEDV S	5.56e-07	A	26	41.65	-9.62042	60
753	DPL_1050	RKQWPQ	PEDV S	5.56e-07	A	26	41.65	-9.62042	60
754	DPL_1050	RKQWPQ	PEDV S	5.56e-07	A	26	41.65	-9.62042	60
755	DPL_1050	RKQWPQ	PEDV S	5.56e-07	A	26	41.65	-9.62042	60
756	DPL_1050	RKQWPQ	PEDV S	5.56e-07	A	26	41.65	-9.62042	60
757	DPL_1050	RKQWPQ	PEDV S	5.56e-07	A	26	41.65	-9.62042	60
758	DPL_1050	RKQWPQ	PEDV S	5.56e-07	A	26	41.65	-9.62042	60
759	DPL_1050	RKQWPQ	PEDV S	5.56e-07	A	26	41.65	-9.62042	60
760	DPL_1050	RKQWPQ	PEDV S	5.56e-07	A	26	41.65	-9.62042	60
761	DPL_1051	RKQFDK	PEDV S	7.36e-09	A	30	46.7334	-10.7973	58
762	DPL_1051	RKQFDK	PEDV S	7.36e-09	A	30	46.7334	-10.7973	58
763	DPL_1051	RKQFDK	PEDV S	7.36e-09	A	30	46.7334	-10.7973	58
764	DPL_1051	RKQFDK	PEDV S	7.36e-09	A	30	46.7334	-10.7973	58
765	DPL_1051	RKQFDK	PEDV S	7.36e-09	A	30	46.7334	-10.7973	58
766	DPL_1051	RKQFDK	PEDV S	7.36e-09	A	30	46.7334	-10.7973	58
767	DPL_1051	RKQFDK	PEDV S	7.36e-09	A	30	46.7334	-10.7973	58
768	DPL_1051	RKQFDK	PEDV S	7.36e-09	A	30	46.7334	-10.7973	58
769	DPL_1051	RKQFDK	PEDV S	7.36e-09	A	30	46.7334	-10.7973	58
770	DPL_1051	RKQFDK	PEDV S	7.36e-09	A	30	46.7334	-10.7973	58
771	DPL_1051	RKQFDK	PEDV S	7.36e-09	A	30	46.7334	-10.7973	58
772	DPL_1051	RKQFDK	PEDV S	7.36e-09	A	30	46.7334	-10.7973	58
773	DPL_1051	RKQFDK	PEDV S	7.36e-09	A	30	46.7334	-10.7973	58
774	DPL_1051	RKQFDK	PEDV S	7.36e-09	A	30	46.7334	-10.7973	58
775	DPL_1051	RKQFDK	PEDV S	7.36e-09	A	30	46.7334	-10.7973	58
776	DPL_1051	RKQFDK	PEDV S	7.36e-09	A	30	46.7334	-10.7973	58
777	DPL_1051	RKQFDK	PEDV S	7.36e-09	A	30	46.7334	-10.7973	58
778	DPL_1051	RKQFDK	PEDV S	7.36e-09	A	30	46.7334	-10.7973	58
779	DPL_1051	RKQFDK	PEDV S	7.36e-09	A	30	46.7334	-10.7973	58
780	DPL_1051	RKQFDK	PEDV S	7.36e-09	A	30	46.7334	-10.7973	58
781	DPL_1052	RKQSHK	PEDV S	4.45e-05	A	29	41.648	-7.09076	55
782	DPL_1052	RKQSHK	PEDV S	4.45e-05	A	29	41.648	-7.09076	55
783	DPL_1052	RKQSHK	PEDV S	4.45e-05	A	29	41.648	-7.09076	55
784	DPL_1052	RKQSHK	PEDV S	4.45e-05	A	29	41.648	-7.09076	55
785	DPL_1052	RKQSHK	PEDV S	4.45e-05	A	29	41.648	-7.09076	55
786	DPL_1052	RKQSHK	PEDV S	4.45e-05	A	29	41.648	-7.09076	55
787	DPL_1052	RKQSHK	PEDV S	4.45e-05	A	29	41.648	-7.09076	55
788	DPL_1052	RKQSHK	PEDV S	4.45e-05	A	29	41.648	-7.09076	55
789	DPL_1052	RKQSHK	PEDV S	4.45e-05	A	29	41.648	-7.09076	55
790	DPL_1052	RKQSHK	PEDV S	4.45e-05	A	29	41.648	-7.09076	55
791	DPL_1052	RKQSHK	PEDV S	4.45e-05	A	29	41.648	-7.09076	55
792	DPL_1052	RKQSHK	PEDV S	4.45e-05	A	29	41.648	-7.09076	55
793	DPL_1052	RKQSHK	PEDV S	4.45e-05	A	29	41.648	-7.09076	55
794	DPL_1052	RKQSHK	PEDV S	4.45e-05	A	29	41.648	-7.09076	55
795	DPL_1052	RKQSHK	PEDV S	4.45e-05	A	29	41.648	-7.09076	55
796	DPL_1052	RKQSHK	PEDV S	4.45e-05	A	29	41.648	-7.09076	55
797	DPL_1052	RKQSHK	PEDV S	4.45e-05	A	29	41.648	-7.09076	55
798	DPL_1052	RKQSHK	PEDV S	4.45e-05	A	29	41.648	-7.09076	55
799	DPL_1052	RKQSHK	PEDV S	4.45e-05	A	29	41.648	-7.09076	55
800	DPL_1052	RKQSHK	PEDV S	4.45e-05	A	29	41.648	-7.09076	55
801	DPL_1053	RKQICW	PEDV S	2.18e-05	A	27	39.7021	-8.83766	58
802	DPL_1053	RKQICW	PEDV S	2.18e-05	A	27	39.7021	-8.83766	58
803	DPL_1053	RKQICW	PEDV S	2.18e-05	A	27	39.7021	-8.83766	58
804	DPL_1053	RKQICW	PEDV S	2.18e-05	A	27	39.7021	-8.83766	58
805	DPL_1053	RKQICW	PEDV S	2.18e-05	A	27	39.7021	-8.83766	58
806	DPL_1053	RKQICW	PEDV S	2.18e-05	A	27	39.7021	-8.83766	58
807	DPL_1053	RKQICW	PEDV S	2.18e-05	A	27	39.7021	-8.83766	58
808	DPL_1053	RKQICW	PEDV S	2.18e-05	A	27	39.7021	-8.83766	58
809	DPL_1053	RKQICW	PEDV S	2.18e-05	A	27	39.7021	-8.83766	58
810	DPL_1053	RKQICW	PEDV S	2.18e-05	A	27	39.7021	-8.83766	58
811	DPL_1053	RKQICW	PEDV S	2.18e-05	A	27	39.7021	-8.83766	58
812	DPL_1053	RKQICW	PEDV S	2.18e-05	A	27	39.7021	-8.83766	58
813	DPL_1053	RKQICW	PEDV S	2.18e-05	A	27	39.7021	-8.83766	58
814	DPL_1053	RKQICW	PEDV S	2.18e-05	A	27	39.7021	-8.83766	58
815	DPL_1053	RKQICW	PEDV S	2.18e-05	A	27	39.7021	-8.83766	58
816	DPL_1053	RKQICW	PEDV S	2.18e-05	A	27	39.7021	-8.83766	58
817	DPL_1053	RKQICW	PEDV S	2.18e-05	A	27	39.7021	-8.83766	58
818	DPL_1053	RKQICW	PEDV S	2.18e-05	A	27	39.7021	-8.83766	58
819	DPL_1053	RKQICW	PEDV S	2.18e-05	A	27	39.7021	-8.83766	58
820	DPL_1053	RKQICW	PEDV S	2.18e-05	A	27	39.7021	-8.83766	58
821	DPL_1054	RKQGVK	PEDV S	0.000192	UA	27	38.6075	-8.31991	50
822	DPL_1054	RKQGVK	PEDV S	0.000192	UA	27	38.6075	-8.31991	50
823	DPL_1054	RKQGVK	PEDV S	0.000192	UA	27	38.6075	-8.31991	50
824	DPL_1054	RKQGVK	PEDV S	0.000192	UA	27	38.6075	-8.31991	50
825	DPL_1054	RKQGVK	PEDV S	0.000192	UA	27	38.6075	-8.31991	50
826	DPL_1054	RKQGVK	PEDV S	0.000192	UA	27	38.6075	-8.31991	50
827	DPL_1054	RKQGVK	PEDV S	0.000192	UA	27	38.6075	-8.31991	50
828	DPL_1054	RKQGVK	PEDV S	0.000192	UA	27	38.6075	-8.31991	50
829	DPL_1054	RKQGVK	PEDV S	0.000192	UA	27	38.6075	-8.31991	50
830	DPL_1054	RKQGVK	PEDV S	0.000192	UA	27	38.6075	-8.31991	50
831	DPL_1054	RKQGVK	PEDV S	0.000192	UA	27	38.6075	-8.31991	50
832	DPL_1054	RKQGVK	PEDV S	0.000192	UA	27	38.6075	-8.31991	50
833	DPL_1054	RKQGVK	PEDV S	0.000192	UA	27	38.6075	-8.31991	50
834	DPL_1054	RKQGVK	PEDV S	0.000192	UA	27	38.6075	-8.31991	50
835	DPL_1054	RKQGVK	PEDV S	0.000192	UA	27	38.6075	-8.31991	50
836	DPL_1054	RKQGVK	PEDV S	0.000192	UA	27	38.6075	-8.31991	50
837	DPL_1054	RKQGVK	PEDV S	0.000192	UA	27	38.6075	-8.31991	50
838	DPL_1054	RKQGVK	PEDV S	0.000192	UA	27	38.6075	-8.31991	50
839	DPL_1054	RKQGVK	PEDV S	0.000192	UA	27	38.6075	-8.31991	50
840	DPL_1054	RKQGVK	PEDV S	0.000192	UA	27	38.6075	-8.31991	50
841	DPL_1055	RKQHLL	PEDV S	1e-06	A	28	38.6635	-9.19052	56
842	DPL_1055	RKQHLL	PEDV S	1e-06	A	28	38.6635	-9.19052	56
843	DPL_1055	RKQHLL	PEDV S	1e-06	A	28	38.6635	-9.19052	56
844	DPL_1055	RKQHLL	PEDV S	1e-06	A	28	38.6635	-9.19052	56
845	DPL_1055	RKQHLL	PEDV S	1e-06	A	28	38.6635	-9.19052	56
846	DPL_1055	RKQHLL	PEDV S	1e-06	A	28	38.6635	-9.19052	56
847	DPL_1055	RKQHLL	PEDV S	1e-06	A	28	38.6635	-9.19052	56
848	DPL_1055	RKQHLL	PEDV S	1e-06	A	28	38.6635	-9.19052	56
849	DPL_1055	RKQHLL	PEDV S	1e-06	A	28	38.6635	-9.19052	56
850	DPL_1055	RKQHLL	PEDV S	1e-06	A	28	38.6635	-9.19052	56
851	DPL_1055	RKQHLL	PEDV S	1e-06	A	28	38.6635	-9.19052	56
852	DPL_1055	RKQHLL	PEDV S	1e-06	A	28	38.6635	-9.19052	56
853	DPL_1055	RKQHLL	PEDV S	1e-06	A	28	38.6635	-9.19052	56
854	DPL_1055	RKQHLL	PEDV S	1e-06	A	28	38.6635	-9.19052	56
855	DPL_1055	RKQHLL	PEDV S	1e-06	A	28	38.6635	-9.19052	56
856	DPL_1055	RKQHLL	PEDV S	1e-06	A	28	38.6635	-9.19052	56
857	DPL_1055	RKQHLL	PEDV S	1e-06	A	28	38.6635	-9.19052	56
858	DPL_1055	RKQHLL	PEDV S	1e-06	A	28	38.6635	-9.19052	56
859	DPL_1055	RKQHLL	PEDV S	1e-06	A	28	38.6635	-9.19052	56
860	DPL_1055	RKQHLL	PEDV S	1e-06	A	28	38.6635	-9.19052	56
861	DPL_1056	RKQHIS	PEDV S	0.000384	UA	27	39.3807	-11.2326	54
862	DPL_1056	RKQHIS	PEDV S	0.000384	UA	27	39.3807	-11.2326	54
863	DPL_1056	RKQHIS	PEDV S	0.000384	UA	27	39.3807	-11.2326	54
864	DPL_1056	RKQHIS	PEDV S	0.000384	UA	27	39.3807	-11.2326	54
865	DPL_1056	RKQHIS	PEDV S	0.000384	UA	27	39.3807	-11.2326	54
866	DPL_1056	RKQHIS	PEDV S	0.000384	UA	27	39.3807	-11.2326	54
867	DPL_1056	RKQHIS	PEDV S	0.000384	UA	27	39.3807	-11.2326	54
868	DPL_1056	RKQHIS	PEDV S	0.000384	UA	27	39.3807	-11.2326	54
869	DPL_1056	RKQHIS	PEDV S	0.000384	UA	27	39.3807	-11.2326	54
870	DPL_1056	RKQHIS	PEDV S	0.000384	UA	27	39.3807	-11.2326	54
871	DPL_1056	RKQHIS	PEDV S	0.000384	UA	27	39.3807	-11.2326	54
872	DPL_1056	RKQHIS	PEDV S	0.000384	UA	27	39.3807	-11.2326	54
873	DPL_1056	RKQHIS	PEDV S	0.000384	UA	27	39.3807	-11.2326	54
874	DPL_1056	RKQHIS	PEDV S	0.000384	UA	27	39.3807	-11.2326	54
875	DPL_1056	RKQHIS	PEDV S	0.000384	UA	27	39.3807	-11.2326	54
876	DPL_1056	RKQHIS	PEDV S	0.000384	UA	27	39.3807	-11.2326	54
877	DPL_1056	RKQHIS	PEDV S	0.000384	UA	27	39.3807	-11.2326	54
878	DPL_1056	RKQHIS	PEDV S	0.000384	UA	27	39.3807	-11.2326	54
879	DPL_1056	RKQHIS	PEDV S	0.000384	UA	27	39.3807	-11.2326	54
880	DPL_1056	RKQHIS	PEDV S	0.000384	UA	27	39.3807	-11.2326	54
881	DPL_1057	RKQHCK	PEDV S	1.53e-06	A	29	47.1677	-12.1468	55
882	DPL_1057	RKQHCK	PEDV S	1.53e-06	A	29	47.1677	-12.1468	55
883	DPL_1057	RKQHCK	PEDV S	1.53e-06	A	29	47.1677	-12.1468	55
884	DPL_1057	RKQHCK	PEDV S	1.53e-06	A	29	47.1677	-12.1468	55
885	DPL_1057	RKQHCK	PEDV S	1.53e-06	A	29	47.1677	-12.1468	55
886	DPL_1057	RKQHCK	PEDV S	1.53e-06	A	29	47.1677	-12.1468	55
887	DPL_1057	RKQHCK	PEDV S	1.53e-06	A	29	47.1677	-12.1468	55
888	DPL_1057	RKQHCK	PEDV S	1.53e-06	A	29	47.1677	-12.1468	55
889	DPL_1057	RKQHCK	PEDV S	1.53e-06	A	29	47.1677	-12.1468	55
890	DPL_1057	RKQHCK	PEDV S	1.53e-06	A	29	47.1677	-12.1468	55
891	DPL_1057	RKQHCK	PEDV S	1.53e-06	A	29	47.1677	-12.1468	55
892	DPL_1057	RKQHCK	PEDV S	1.53e-06	A	29	47.1677	-12.1468	55
893	DPL_1057	RKQHCK	PEDV S	1.53e-06	A	29	47.1677	-12.1468	55
894	DPL_1057	RKQHCK	PEDV S	1.53e-06	A	29	47.1677	-12.1468	55
895	DPL_1057	RKQHCK	PEDV S	1.53e-06	A	29	47.1677	-12.1468	55
896	DPL_1057	RKQHCK	PEDV S	1.53e-06	A	29	47.1677	-12.1468	55
897	DPL_1057	RKQHCK	PEDV S	1.53e-06	A	29	47.1677	-12.1468	55
898	DPL_1057	RKQHCK	PEDV S	1.53e-06	A	29	47.1677	-12.1468	55
899	DPL_1057	RKQHCK	PEDV S	1.53e-06	A	29	47.1677	-12.1468	55
900	DPL_1057	RKQHCK	PEDV S	1.53e-06	A	29	47.1677	-12.1468	55
901	DPL_1058	RKQYWQ	PEDV S	0.000728	UA	29	41.911	-15.338	65
902	DPL_1058	RKQYWQ	PEDV S	0.000728	UA	29	41.911	-15.338	65
903	DPL_1058	RKQYWQ	PEDV S	0.000728	UA	29	41.911	-15.338	65
904	DPL_1058	RKQYWQ	PEDV S	0.000728	UA	29	41.911	-15.338	65
905	DPL_1058	RKQYWQ	PEDV S	0.000728	UA	29	41.911	-15.338	65
906	DPL_1058	RKQYWQ	PEDV S	0.000728	UA	29	41.911	-15.338	65
907	DPL_1058	RKQYWQ	PEDV S	0.000728	UA	29	41.911	-15.338	65
908	DPL_1058	RKQYWQ	PEDV S	0.000728	UA	29	41.911	-15.338	65
909	DPL_1058	RKQYWQ	PEDV S	0.000728	UA	29	41.911	-15.338	65
910	DPL_1058	RKQYWQ	PEDV S	0.000728	UA	29	41.911	-15.338	65
911	DPL_1058	RKQYWQ	PEDV S	0.000728	UA	29	41.911	-15.338	65
912	DPL_1058	RKQYWQ	PEDV S	0.000728	UA	29	41.911	-15.338	65
913	DPL_1058	RKQYWQ	PEDV S	0.000728	UA	29	41.911	-15.338	65
914	DPL_1058	RKQYWQ	PEDV S	0.000728	UA	29	41.911	-15.338	65
915	DPL_1058	RKQYWQ	PEDV S	0.000728	UA	29	41.911	-15.338	65
916	DPL_1058	RKQYWQ	PEDV S	0.000728	UA	29	41.911	-15.338	65
917	DPL_1058	RKQYWQ	PEDV S	0.000728	UA	29	41.911	-15.338	65
918	DPL_1058	RKQYWQ	PEDV S	0.000728	UA	29	41.911	-15.338	65
919	DPL_1058	RKQYWQ	PEDV S	0.000728	UA	29	41.911	-15.338	65
920	DPL_1058	RKQYWQ	PEDV S	0.000728	UA	29	41.911	-15.338	65
921	DPL_1059	KHQHFK	PEDV S	1.42e-05	A	28	39.4737	-12.4821	59
922	DPL_1059	KHQHFK	PEDV S	1.42e-05	A	28	39.4737	-12.4821	59
923	DPL_1059	KHQHFK	PEDV S	1.42e-05	A	28	39.4737	-12.4821	59
924	DPL_1059	KHQHFK	PEDV S	1.42e-05	A	28	39.4737	-12.4821	59
925	DPL_1059	KHQHFK	PEDV S	1.42e-05	A	28	39.4737	-12.4821	59
926	DPL_1059	KHQHFK	PEDV S	1.42e-05	A	28	39.4737	-12.4821	59
927	DPL_1059	KHQHFK	PEDV S	1.42e-05	A	28	39.4737	-12.4821	59
928	DPL_1059	KHQHFK	PEDV S	1.42e-05	A	28	39.4737	-12.4821	59
929	DPL_1059	KHQHFK	PEDV S	1.42e-05	A	28	39.4737	-12.4821	59
930	DPL_1059	KHQHFK	PEDV S	1.42e-05	A	28	39.4737	-12.4821	59
931	DPL_1059	KHQHFK	PEDV S	1.42e-05	A	28	39.4737	-12.4821	59
932	DPL_1059	KHQHFK	PEDV S	1.42e-05	A	28	39.4737	-12.4821	59
933	DPL_1059	KHQHFK	PEDV S	1.42e-05	A	28	39.4737	-12.4821	59
934	DPL_1059	KHQHFK	PEDV S	1.42e-05	A	28	39.4737	-12.4821	59
935	DPL_1059	KHQHFK	PEDV S	1.42e-05	A	28	39.4737	-12.4821	59
936	DPL_1059	KHQHFK	PEDV S	1.42e-05	A	28	39.4737	-12.4821	59
937	DPL_1059	KHQHFK	PEDV S	1.42e-05	A	28	39.4737	-12.4821	59
938	DPL_1059	KHQHFK	PEDV S	1.42e-05	A	28	39.4737	-12.4821	59
939	DPL_1059	KHQHFK	PEDV S	1.42e-05	A	28	39.4737	-12.4821	59
940	DPL_1059	KHQHFK	PEDV S	1.42e-05	A	28	39.4737	-12.4821	59
941	DPL_1060	KHQAHH	PEDV S	4.31e-08	A	24	35.0823	-11.2413	54
942	DPL_1060	KHQAHH	PEDV S	4.31e-08	A	24	35.0823	-11.2413	54
943	DPL_1060	KHQAHH	PEDV S	4.31e-08	A	24	35.0823	-11.2413	54
944	DPL_1060	KHQAHH	PEDV S	4.31e-08	A	24	35.0823	-11.2413	54
945	DPL_1060	KHQAHH	PEDV S	4.31e-08	A	24	35.0823	-11.2413	54
946	DPL_1060	KHQAHH	PEDV S	4.31e-08	A	24	35.0823	-11.2413	54
947	DPL_1060	KHQAHH	PEDV S	4.31e-08	A	24	35.0823	-11.2413	54
948	DPL_1060	KHQAHH	PEDV S	4.31e-08	A	24	35.0823	-11.2413	54
949	DPL_1060	KHQAHH	PEDV S	4.31e-08	A	24	35.0823	-11.2413	54
950	DPL_1060	KHQAHH	PEDV S	4.31e-08	A	24	35.0823	-11.2413	54
951	DPL_1060	KHQAHH	PEDV S	4.31e-08	A	24	35.0823	-11.2413	54
952	DPL_1060	KHQAHH	PEDV S	4.31e-08	A	24	35.0823	-11.2413	54
953	DPL_1060	KHQAHH	PEDV S	4.31e-08	A	24	35.0823	-11.2413	54
954	DPL_1060	KHQAHH	PEDV S	4.31e-08	A	24	35.0823	-11.2413	54
955	DPL_1060	KHQAHH	PEDV S	4.31e-08	A	24	35.0823	-11.2413	54
956	DPL_1060	KHQAHH	PEDV S	4.31e-08	A	24	35.0823	-11.2413	54
957	DPL_1060	KHQAHH	PEDV S	4.31e-08	A	24	35.0823	-11.2413	54
958	DPL_1060	KHQAHH	PEDV S	4.31e-08	A	24	35.0823	-11.2413	54
959	DPL_1060	KHQAHH	PEDV S	4.31e-08	A	24	35.0823	-11.2413	54
960	DPL_1060	KHQAHH	PEDV S	4.31e-08	A	24	35.0823	-11.2413	54
961	DPL_1061	KHQHVG	PEDV S	1.09e-05	A	23	32.7932	-7.82979	50
962	DPL_1061	KHQHVG	PEDV S	1.09e-05	A	23	32.7932	-7.82979	50
963	DPL_1061	KHQHVG	PEDV S	1.09e-05	A	23	32.7932	-7.82979	50
964	DPL_1061	KHQHVG	PEDV S	1.09e-05	A	23	32.7932	-7.82979	50
965	DPL_1061	KHQHVG	PEDV S	1.09e-05	A	23	32.7932	-7.82979	50
966	DPL_1061	KHQHVG	PEDV S	1.09e-05	A	23	32.7932	-7.82979	50
967	DPL_1061	KHQHVG	PEDV S	1.09e-05	A	23	32.7932	-7.82979	50
968	DPL_1061	KHQHVG	PEDV S	1.09e-05	A	23	32.7932	-7.82979	50
969	DPL_1061	KHQHVG	PEDV S	1.09e-05	A	23	32.7932	-7.82979	50
970	DPL_1061	KHQHVG	PEDV S	1.09e-05	A	23	32.7932	-7.82979	50
971	DPL_1061	KHQHVG	PEDV S	1.09e-05	A	23	32.7932	-7.82979	50
972	DPL_1061	KHQHVG	PEDV S	1.09e-05	A	23	32.7932	-7.82979	50
973	DPL_1061	KHQHVG	PEDV S	1.09e-05	A	23	32.7932	-7.82979	50
974	DPL_1061	KHQHVG	PEDV S	1.09e-05	A	23	32.7932	-7.82979	50
975	DPL_1061	KHQHVG	PEDV S	1.09e-05	A	23	32.7932	-7.82979	50
976	DPL_1061	KHQHVG	PEDV S	1.09e-05	A	23	32.7932	-7.82979	50
977	DPL_1061	KHQHVG	PEDV S	1.09e-05	A	23	32.7932	-7.82979	50
978	DPL_1061	KHQHVG	PEDV S	1.09e-05	A	23	32.7932	-7.82979	50
979	DPL_1061	KHQHVG	PEDV S	1.09e-05	A	23	32.7932	-7.82979	50
980	DPL_1061	KHQHVG	PEDV S	1.09e-05	A	23	32.7932	-7.82979	50
981	DPL_1062	KHQWKY	PEDV S	0.000326	UA	28	42.8355	-9.85506	64
982	DPL_1062	KHQWKY	PEDV S	0.000326	UA	28	42.8355	-9.85506	64
983	DPL_1062	KHQWKY	PEDV S	0.000326	UA	28	42.8355	-9.85506	64
984	DPL_1062	KHQWKY	PEDV S	0.000326	UA	28	42.8355	-9.85506	64
985	DPL_1062	KHQWKY	PEDV S	0.000326	UA	28	42.8355	-9.85506	64
986	DPL_1062	KHQWKY	PEDV S	0.000326	UA	28	42.8355	-9.85506	64
987	DPL_1062	KHQWKY	PEDV S	0.000326	UA	28	42.8355	-9.85506	64
988	DPL_1062	KHQWKY	PEDV S	0.000326	UA	28	42.8355	-9.85506	64
989	DPL_1062	KHQWKY	PEDV S	0.000326	UA	28	42.8355	-9.85506	64
990	DPL_1062	KHQWKY	PEDV S	0.000326	UA	28	42.8355	-9.85506	64
991	DPL_1062	KHQWKY	PEDV S	0.000326	UA	28	42.8355	-9.85506	64
992	DPL_1062	KHQWKY	PEDV S	0.000326	UA	28	42.8355	-9.85506	64
993	DPL_1062	KHQWKY	PEDV S	0.000326	UA	28	42.8355	-9.85506	64
994	DPL_1062	KHQWKY	PEDV S	0.000326	UA	28	42.8355	-9.85506	64
995	DPL_1062	KHQWKY	PEDV S	0.000326	UA	28	42.8355	-9.85506	64
996	DPL_1062	KHQWKY	PEDV S	0.000326	UA	28	42.8355	-9.85506	64
997	DPL_1062	KHQWKY	PEDV S	0.000326	UA	28	42.8355	-9.85506	64
998	DPL_1062	KHQWKY	PEDV S	0.000326	UA	28	42.8355	-9.85506	64
999	DPL_1062	KHQWKY	PEDV S	0.000326	UA	28	42.8355	-9.85506	64
1000	DPL_1062	KHQWKY	PEDV S	0.000326	UA	28	42.8355	-9.85506	64
1001	DPL_1063	KHQHFG	PEDV S	9.99e-06	A	24	27.9251	-11.9394	54
1002	DPL_1063	KHQHFG	PEDV S	9.99e-06	A	24	27.9251	-11.9394	54
1003	DPL_1063	KHQHFG	PEDV S	9.99e-06	A	24	27.9251	-11.9394	54
1004	DPL_1063	KHQHFG	PEDV S	9.99e-06	A	24	27.9251	-11.9394	54
1005	DPL_1063	KHQHFG	PEDV S	9.99e-06	A	24	27.9251	-11.9394	54
1006	DPL_1063	KHQHFG	PEDV S	9.99e-06	A	24	27.9251	-11.9394	54
1007	DPL_1063	KHQHFG	PEDV S	9.99e-06	A	24	27.9251	-11.9394	54
1008	DPL_1063	KHQHFG	PEDV S	9.99e-06	A	24	27.9251	-11.9394	54
1009	DPL_1063	KHQHFG	PEDV S	9.99e-06	A	24	27.9251	-11.9394	54
1010	DPL_1063	KHQHFG	PEDV S	9.99e-06	A	24	27.9251	-11.9394	54
1011	DPL_1063	KHQHFG	PEDV S	9.99e-06	A	24	27.9251	-11.9394	54
1012	DPL_1063	KHQHFG	PEDV S	9.99e-06	A	24	27.9251	-11.9394	54
1013	DPL_1063	KHQHFG	PEDV S	9.99e-06	A	24	27.9251	-11.9394	54
1014	DPL_1063	KHQHFG	PEDV S	9.99e-06	A	24	27.9251	-11.9394	54
1015	DPL_1063	KHQHFG	PEDV S	9.99e-06	A	24	27.9251	-11.9394	54
1016	DPL_1063	KHQHFG	PEDV S	9.99e-06	A	24	27.9251	-11.9394	54
1017	DPL_1063	KHQHFG	PEDV S	9.99e-06	A	24	27.9251	-11.9394	54
1018	DPL_1063	KHQHFG	PEDV S	9.99e-06	A	24	27.9251	-11.9394	54
1019	DPL_1063	KHQHFG	PEDV S	9.99e-06	A	24	27.9251	-11.9394	54
1020	DPL_1063	KHQHFG	PEDV S	9.99e-06	A	24	27.9251	-11.9394	54
1021	DPL_1064	KHQVHR	PEDV S	9.82e-06	A	27	33.4169	-9.73212	57
1022	DPL_1064	KHQVHR	PEDV S	9.82e-06	A	27	33.4169	-9.73212	57
1023	DPL_1064	KHQVHR	PEDV S	9.82e-06	A	27	33.4169	-9.73212	57
1024	DPL_1064	KHQVHR	PEDV S	9.82e-06	A	27	33.4169	-9.73212	57
1025	DPL_1064	KHQVHR	PEDV S	9.82e-06	A	27	33.4169	-9.73212	57
1026	DPL_1064	KHQVHR	PEDV S	9.82e-06	A	27	33.4169	-9.73212	57
1027	DPL_1064	KHQVHR	PEDV S	9.82e-06	A	27	33.4169	-9.73212	57
1028	DPL_1064	KHQVHR	PEDV S	9.82e-06	A	27	33.4169	-9.73212	57
1029	DPL_1064	KHQVHR	PEDV S	9.82e-06	A	27	33.4169	-9.73212	57
1030	DPL_1064	KHQVHR	PEDV S	9.82e-06	A	27	33.4169	-9.73212	57
1031	DPL_1064	KHQVHR	PEDV S	9.82e-06	A	27	33.4169	-9.73212	57
1032	DPL_1064	KHQVHR	PEDV S	9.82e-06	A	27	33.4169	-9.73212	57
1033	DPL_1064	KHQVHR	PEDV S	9.82e-06	A	27	33.4169	-9.73212	57
1034	DPL_1064	KHQVHR	PEDV S	9.82e-06	A	27	33.4169	-9.73212	57
1035	DPL_1064	KHQVHR	PEDV S	9.82e-06	A	27	33.4169	-9.73212	57
1036	DPL_1064	KHQVHR	PEDV S	9.82e-06	A	27	33.4169	-9.73212	57
1037	DPL_1064	KHQVHR	PEDV S	9.82e-06	A	27	33.4169	-9.73212	57
1038	DPL_1064	KHQVHR	PEDV S	9.82e-06	A	27	33.4169	-9.73212	57
1039	DPL_1064	KHQVHR	PEDV S	9.82e-06	A	27	33.4169	-9.73212	57
1040	DPL_1064	KHQVHR	PEDV S	9.82e-06	A	27	33.4169	-9.73212	57
1041	DPL_1065	KHQVLF	PEDV S	5.37e-05	A	25	44.4263	-6.93142	55
1042	DPL_1065	KHQVLF	PEDV S	5.37e-05	A	25	44.4263	-6.93142	55
1043	DPL_1065	KHQVLF	PEDV S	5.37e-05	A	25	44.4263	-6.93142	55
1044	DPL_1065	KHQVLF	PEDV S	5.37e-05	A	25	44.4263	-6.93142	55
1045	DPL_1065	KHQVLF	PEDV S	5.37e-05	A	25	44.4263	-6.93142	55
1046	DPL_1065	KHQVLF	PEDV S	5.37e-05	A	25	44.4263	-6.93142	55
1047	DPL_1065	KHQVLF	PEDV S	5.37e-05	A	25	44.4263	-6.93142	55
1048	DPL_1065	KHQVLF	PEDV S	5.37e-05	A	25	44.4263	-6.93142	55
1049	DPL_1065	KHQVLF	PEDV S	5.37e-05	A	25	44.4263	-6.93142	55
1050	DPL_1065	KHQVLF	PEDV S	5.37e-05	A	25	44.4263	-6.93142	55
1051	DPL_1065	KHQVLF	PEDV S	5.37e-05	A	25	44.4263	-6.93142	55
1052	DPL_1065	KHQVLF	PEDV S	5.37e-05	A	25	44.4263	-6.93142	55
1053	DPL_1065	KHQVLF	PEDV S	5.37e-05	A	25	44.4263	-6.93142	55
1054	DPL_1065	KHQVLF	PEDV S	5.37e-05	A	25	44.4263	-6.93142	55
1055	DPL_1065	KHQVLF	PEDV S	5.37e-05	A	25	44.4263	-6.93142	55
1056	DPL_1065	KHQVLF	PEDV S	5.37e-05	A	25	44.4263	-6.93142	55
1057	DPL_1065	KHQVLF	PEDV S	5.37e-05	A	25	44.4263	-6.93142	55
1058	DPL_1065	KHQVLF	PEDV S	5.37e-05	A	25	44.4263	-6.93142	55
1059	DPL_1065	KHQVLF	PEDV S	5.37e-05	A	25	44.4263	-6.93142	55
1060	DPL_1065	KHQVLF	PEDV S	5.37e-05	A	25	44.4263	-6.93142	55
1061	DPL_1066	KHQKMP	PEDV S	1.1e-05	A	26	35.8808	-10.5011	53
1062	DPL_1066	KHQKMP	PEDV S	1.1e-05	A	26	35.8808	-10.5011	53
1063	DPL_1066	KHQKMP	PEDV S	1.1e-05	A	26	35.8808	-10.5011	53
1064	DPL_1066	KHQKMP	PEDV S	1.1e-05	A	26	35.8808	-10.5011	53
1065	DPL_1066	KHQKMP	PEDV S	1.1e-05	A	26	35.8808	-10.5011	53
1066	DPL_1066	KHQKMP	PEDV S	1.1e-05	A	26	35.8808	-10.5011	53
1067	DPL_1066	KHQKMP	PEDV S	1.1e-05	A	26	35.8808	-10.5011	53
1068	DPL_1066	KHQKMP	PEDV S	1.1e-05	A	26	35.8808	-10.5011	53
1069	DPL_1066	KHQKMP	PEDV S	1.1e-05	A	26	35.8808	-10.5011	53
1070	DPL_1066	KHQKMP	PEDV S	1.1e-05	A	26	35.8808	-10.5011	53
1071	DPL_1066	KHQKMP	PEDV S	1.1e-05	A	26	35.8808	-10.5011	53
1072	DPL_1066	KHQKMP	PEDV S	1.1e-05	A	26	35.8808	-10.5011	53
1073	DPL_1066	KHQKMP	PEDV S	1.1e-05	A	26	35.8808	-10.5011	53
1074	DPL_1066	KHQKMP	PEDV S	1.1e-05	A	26	35.8808	-10.5011	53
1075	DPL_1066	KHQKMP	PEDV S	1.1e-05	A	26	35.8808	-10.5011	53
1076	DPL_1066	KHQKMP	PEDV S	1.1e-05	A	26	35.8808	-10.5011	53
1077	DPL_1066	KHQKMP	PEDV S	1.1e-05	A	26	35.8808	-10.5011	53
1078	DPL_1066	KHQKMP	PEDV S	1.1e-05	A	26	35.8808	-10.5011	53
1079	DPL_1066	KHQKMP	PEDV S	1.1e-05	A	26	35.8808	-10.5011	53
1080	DPL_1066	KHQKMP	PEDV S	1.1e-05	A	26	35.8808	-10.5011	53
1081	DPL_1067	KHQKRC	PEDV S	1.39e-07	A	29	42.0966	-11.8979	55
1082	DPL_1067	KHQKRC	PEDV S	1.39e-07	A	29	42.0966	-11.8979	55
1083	DPL_1067	KHQKRC	PEDV S	1.39e-07	A	29	42.0966	-11.8979	55
1084	DPL_1067	KHQKRC	PEDV S	1.39e-07	A	29	42.0966	-11.8979	55
1085	DPL_1067	KHQKRC	PEDV S	1.39e-07	A	29	42.0966	-11.8979	55
1086	DPL_1067	KHQKRC	PEDV S	1.39e-07	A	29	42.0966	-11.8979	55
1087	DPL_1067	KHQKRC	PEDV S	1.39e-07	A	29	42.0966	-11.8979	55
1088	DPL_1067	KHQKRC	PEDV S	1.39e-07	A	29	42.0966	-11.8979	55
1089	DPL_1067	KHQKRC	PEDV S	1.39e-07	A	29	42.0966	-11.8979	55
1090	DPL_1067	KHQKRC	PEDV S	1.39e-07	A	29	42.0966	-11.8979	55
1091	DPL_1067	KHQKRC	PEDV S	1.39e-07	A	29	42.0966	-11.8979	55
1092	DPL_1067	KHQKRC	PEDV S	1.39e-07	A	29	42.0966	-11.8979	55
1093	DPL_1067	KHQKRC	PEDV S	1.39e-07	A	29	42.0966	-11.8979	55
1094	DPL_1067	KHQKRC	PEDV S	1.39e-07	A	29	42.0966	-11.8979	55
1095	DPL_1067	KHQKRC	PEDV S	1.39e-07	A	29	42.0966	-11.8979	55
1096	DPL_1067	KHQKRC	PEDV S	1.39e-07	A	29	42.0966	-11.8979	55
1097	DPL_1067	KHQKRC	PEDV S	1.39e-07	A	29	42.0966	-11.8979	55
1098	DPL_1067	KHQKRC	PEDV S	1.39e-07	A	29	42.0966	-11.8979	55
1099	DPL_1067	KHQKRC	PEDV S	1.39e-07	A	29	42.0966	-11.8979	55
1100	DPL_1067	KHQKRC	PEDV S	1.39e-07	A	29	42.0966	-11.8979	55
1101	DPL_1068	KHQNDM	PEDV S	3.7e-05	A	27	37.5839	-11.2706	53
1102	DPL_1068	KHQNDM	PEDV S	3.7e-05	A	27	37.5839	-11.2706	53
1103	DPL_1068	KHQNDM	PEDV S	3.7e-05	A	27	37.5839	-11.2706	53
1104	DPL_1068	KHQNDM	PEDV S	3.7e-05	A	27	37.5839	-11.2706	53
1105	DPL_1068	KHQNDM	PEDV S	3.7e-05	A	27	37.5839	-11.2706	53
1106	DPL_1068	KHQNDM	PEDV S	3.7e-05	A	27	37.5839	-11.2706	53
1107	DPL_1068	KHQNDM	PEDV S	3.7e-05	A	27	37.5839	-11.2706	53
1108	DPL_1068	KHQNDM	PEDV S	3.7e-05	A	27	37.5839	-11.2706	53
1109	DPL_1068	KHQNDM	PEDV S	3.7e-05	A	27	37.5839	-11.2706	53
1110	DPL_1068	KHQNDM	PEDV S	3.7e-05	A	27	37.5839	-11.2706	53
1111	DPL_1068	KHQNDM	PEDV S	3.7e-05	A	27	37.5839	-11.2706	53
1112	DPL_1068	KHQNDM	PEDV S	3.7e-05	A	27	37.5839	-11.2706	53
1113	DPL_1068	KHQNDM	PEDV S	3.7e-05	A	27	37.5839	-11.2706	53
1114	DPL_1068	KHQNDM	PEDV S	3.7e-05	A	27	37.5839	-11.2706	53
1115	DPL_1068	KHQNDM	PEDV S	3.7e-05	A	27	37.5839	-11.2706	53
1116	DPL_1068	KHQNDM	PEDV S	3.7e-05	A	27	37.5839	-11.2706	53
1117	DPL_1068	KHQNDM	PEDV S	3.7e-05	A	27	37.5839	-11.2706	53
1118	DPL_1068	KHQNDM	PEDV S	3.7e-05	A	27	37.5839	-11.2706	53
1119	DPL_1068	KHQNDM	PEDV S	3.7e-05	A	27	37.5839	-11.2706	53
1120	DPL_1068	KHQNDM	PEDV S	3.7e-05	A	27	37.5839	-11.2706	53
